# Supplementary material for: Functionally distinct core microbes of Tricholoma matsutake revealed by cross-study analysis
Source: Microbiome. 2026 Feb 4;14:58. doi: 10.1186/s40168-025-02329-x (PMC12874918; doi:10.1186/s40168-025-02329-x)
Supplement: Supplementary file 1 — Supplementary Material 1: Supplementary Table S1. Sampling locations and the number of shiro samples collected in this study. Supplementary Table S2. Reanalyzed studies on shiro microbes. Supplementary Table S3. Summary of key studies investigating shiro microbes without publicly available sequence data. Supplementary Table S4. Taxonomic assignment of shiro bacterial sequences. Supplementary Table S5. Taxonomic assignment of shiro fungal sequences. Supplementary Table S6. Shiro core microbial phylotypes. Supplementary Data S7. Niche-specific taxa distinguishing S-soil and NS-soil. Analytical indices include LEfSe scores, ISA values, and co-occurrence index for each study. Supplementary Table S8. S-root- and S-fruitbody- specific taxa detected using LEfSe among S-soil, S-root, and S-fruitbody samples. Supplementary Table S9. Phylotypes representing significant correlation with Tricholoma matsutake (|r| ≥ 0.35). Supplementary Table S10. Predicted enzymatic activities enriched in bacterial communities of different niches. Supplementary Table S11. Predicted metabolic pathways (KEGG) enriched in fungal communities of different niches. Overlapped functions among studies are highlighted in bold. [file 40168_2025_2329_MOESM1_ESM.xlsx]

## Sheet: Table S1
Supplementary Table 1. Sampling locations and the number of shiro samples collected in this study.
Region	Sampling date	Latitude	Longitude	Altitude	No. of individual shiro
Munkyeong (MK)	September, 2020	36°47′34″ N	128°10′22″ E	332 m	2
		36°47′20″ N	128°11′41″ E	341 m	2
Yeongdeok (YD)	September, 2020	N/A	N/A	N/A	3
Bonghwa (BH)	April, 2021	36°50′51″ N	128°55′57″ E	520 m	3
Sancheong (SC)	April, 2021 a	N/A	N/A	N/A	1
Yangyang (YY)	April, 2021	38°3′32″ N	128°33′39″ E	109 m	3
	September, 2021	38°3′32″ N	128°33′39″ E	109 m	1
Yeongjoo (YJ)	April, 2021 a	36°50′59″ N	128°28′3″ E	530 m	1
Hongcheon (HC)	April, 2021	37°41′18″ N	127°59′53″ E	368 m	1
	May, 2021 a	37°41′6″ N	127°59′48″ E	369 m	3
a Samples provided by the National Institute of Forest Science (NIFoS)

## Sheet: Table S2
Supplementary Table 2. Reanalyzed studies on shiro microbes
ID	References	Geographic region	Host plant	Nichea	Sequencing strategy						No. Metabarcode samples	No. Barcode sequences
					Methods	Platform	Repository	Target	Sequence region	Primers
ST1	Tsukamoto et al., 2002	Japan	N/A	Fruitbody	Barcode	Sanger	GenBank	Bacteria	16S	24F/1492R	-	1
ST2	Lian et al., 2006	Japan	Pine	Root	Barcode	Sanger	GenBank	Fungi	ITS	ITS1F/ITS4	-	39
ST3	Kim et al., 2008	South Korea	Pine	Soil	Barcode	Sanger	GenBank	Bacteria	16S	27F/1492R	-	1
ST4	Vaario et al., 2011	Finland	Mixed	Soil	Barcode	Sanger	GenBank	Fungi	ITS	ITS1F/ITS4	-	51
								Actinobacteria	V1V3	27F/518R	-	37
ST5	You et al., 2011	South Korea	Pine	Root*	Barcode	Sanger	GenBank	Fungi	ITS	ITS1/ITS4	-	18
ST6	Kataoka et al., 2012	Japan	Pine	Soil	Barcode	Sanger	GenBank	Bacteria	16S	9F/1541R	-	27
					Barcode			Fungi	ITS	ITS1F/ITS4	-	1
ST7	Kim et al., 2014	South Korea	Pine	Soil	Metabarcode	454 GS FLX Titanium	PRJEB4170	Bacteria	V1V3	27F/518R	3	-
ST8	Q. Li et al., 2016	Southwest China	N/A	Fruitbody	Barcode	Sanger	GenBank	Bacteria	16S	27F/1492R	-	14
								Fungi	ITS	ITS1/ITS4	-	14
ST9	Oh et al., 2016	South Korea	Pine	Soil	Metabarcode	454 GS Junior	PRJNA260110	Bacteria	V1V3	27F/518R	12	-
								Fungi	ITS2	ITS1F/ITS4	12	-
ST10	PRJNA388748, 2017 (registered year)	Southwest China	N/A	Soil	Metabarcode	Illumina HiSeq 2500	PRJNA388748	Bacteria	V3V4	338F/806R	12	-
ST11	Oh et al., 2018	South Korea	Pine	Fruitbody	Barcode	Sanger	GenBank	Bacteria	16S	27F/1492R	-	16
ST12	Oh & Lim, 2018	South Korea	Pine	Soil	Barcode	Sanger	GenBank	Bacteria	16S	27F/1492R	-	237
ST13	Oh & Lim, 2018	South Korea	Pine	Root	Barcode	Sanger	GenBank	Bacteria	16S	27F/1492R	-	27
ST14	Oh et al., 2019	South Korea	Pine	Soil	Barcode	Sanger	GenBank	Fungi	ITS	ITS1F/ITS4	-	28
ST15	PRJEB19384, 2019 (registered year)	South Korea	Pine	Soil	Metabarcode	454 GS Junior	PRJEB19384	Fungi	ITS2	ITS3/ITS4	6	-
ST16	Vaario et al., 2020	Japan	Pine	Root	Barcode	Sanger	GenBank	Bacteria	16S	S-C-Act-0235-a-S-20/S-C-Act-0878-a-A-19 or 27F/1492R	-	6
								Fungi	ITS	N/A	-	5
ST17	Jeong et al., 2021	South Korea	Pine	Soil	Metabarcode	Illumina MiSeq	PRJEB42318	Fungi	ITS2	ITS3/ITS4	10	-
ST18	An et al., 2021	South Korea	Pine	Soil	Metabarcode	Illumina MiSeq	Received upon request	Bacteria	V3V4	N/A	4	-
								Fungi	ITS2	N/A	4	-
ST19	Liu et al., 2021	Southwest China	Pine	Fruitbody	Metabarcode	Illumina MiSeq	Received upon request	Bacteria	V4	502F/802R	15	-
								Fungi	ITS1	ITS5F/ITS1R	15	-
ST20	Zhou et al., 2021a	Southwest China	Oak	Soil	Metabarcode	Illumina NovaSeq 6000	PRJNA687558 PRJNA690166 PRJNA690139	Bacteria	V3V4	338F/806R	30	-
							PRJNA690207 PRJNA690181 PRJNA690169	Fungi	ITS1	ITS1F/ITS3	30	-
ST21	Zhou et al., 2021b	Southwest China	Mixed (Mostly pine)	Soil	Metabarcode	454 GS	PRJNA721205	Fungi	ITS2	ITS3_KYO2/ITS4	92	-
ST22	Ji et al., 2022	Northeast China	Oak	Soil	Metabarcode	Illumina NovaSeq 6000	PRJNA685602	Bacteria	V3V4	338F/806R	18	-
ST23	Si et al., 2022	Northeast China	Oak	Root	Metabarcode	Illumina NovaSeq 6000	PRJNA868717	Bacteria	V3V4	338F/806R	18	-
				Root tip		Illumina NovaSeq 6000	PRJNA868717	Fungi	ITS1	ITS5/ITS2	18	-
ST24	Choi et al., 2023	South Korea	N/A	Soil	Barcode	Sanger	GenBank	Bacteria	16S	27F/1492R	-	4
ST25	Choi et al., 2023	South Korea	N/A	Soil	Barcode	Sanger	GenBank	Fungi	ITS	ITS5/ITS4	-	1
ST26	Choi et al., 2024	South Korea	N/A	Soil	Barcode	Sanger	GenBank	Bacteria	16S	27F/1492R	-	1
								Fungi	ITS	ITS5/ITS4	-	29
ST27	Choi et al., 2024	South Korea	N/A	Soil	Barcode	Sanger	GenBank	Bacteria	16S	27F/1492R	-	7
ST28	This study, 2025	South Korea	Pine	Soil	Barcode	Sanger	GenBank	Bacteria	16S	27F/1492R	-	261
				Root*							-	445
				Soil	Barcode	Sanger	GenBank	Fungi	ITS	ITS1F/ITS4	-	333
				Root*							-	460
				Soil	Metabarcode	PacBio Sequel	PRJNA1266365	Bacteria	16S	27F/1492R	6	-
				Root*							3	-
				Root*	Metabarcode	Illumina MiSeq	PRJNA1266404	Fungi	ITS2	5.8F-Fun/ITS4-Fun	6	-
a Asterisk: surface sterilized

## Sheet: Table S3
Supplementary Table 3. Summary of key studies investigating shiro microbes without publicly available sequence data.
References	Sampling location	Niche	Sampling strategy	Host	Detection methods	Target organisms	Major findings related to TM associated microbesa
Tominanga, 1963	Japan	Fruitbody Root Root tip	-	Pinus densiflora	Microscopy & Isolation	Fungi	Mortierella vinacea (=? U. dimorpha), frequently detected in TM-colonized root tips, stipe tissue, and primordia, can penetrate Pinus densiflora root tissues in vitro.
Ohara, 1966	Japan	Soil	Shiro bulk soil	Multiple forests dominated by different conifers	Isolation	Bacteria	Black and branched mycorrhizae collected from the AMZ inhibited the growth of diverse shiro bacteria and some known bacteria (Agrobacterium radiobacter, Arthrobacter simplex, and Pseudomonas fluorescens) in vitro. Antibacterial effect was not found in fruitbody soil from decayed zone of the shiro, uncolonized fresh root tips, roots of pine seedling, culture filtrates from Mortierella sp. (=? U. d…
Ohara & Hamada, 1967	Japan	Soil	Systematic grid sampling of bulk soil around shiro	Forest consisting of 70-80 year old P. densiflora	Isolation	Bacteria Fungi	Bacteria and actinomycetes completely disappered, with only Mortierella sp. (=? U. dimorpha) appearing. Pseudomonas (=? Paraburkholderia), Arthrobacter, Agrobacterium, and Actinomycetes appeared outside the AMZ.
Ogawa, 1977	Japan	Soil Organic matter	Systematic grid sampling of bulk soil around shiro Organic matter around shiro was divided into root, TM-colonized root tip, and plant debris, followed by washing with distilled water	Pine forest	Isolation	Bacteria Actinomycetes Fungi	Many soil-dwelling fungi were excluded from shiro soil. Fungi commonly found in surface soil (e.g., Trichoderma, Rhizopus, Mortierella, Mucor, Aspergillus, Penicillium) were strongly suppressed in TM mycorrhiza-rich layers (AMZ) but persisted in hyphal layers and organic matter surrounding the shiro soil. Mortierella sp. (=? U. dimorpha) became dominant inside the shiro by decomposing TM hyphae. …
Ohara, 1980	Japan	Soil	Systematic grid sampling of bulk soil around shiro	P. densiflora	Isolation	Bacteria Actinomycetes	In the AMZ of shiro soil, bacteria and actinomycetes were completely excluded. After 5-6 years of fruiting, Streptomyces, Sarcina, and Micrococcus appeared in the soil. Following this, gram-negative rods and gram-positive spore-forming rods emerge, gradually returning the bacterial community to its original state.
Song et al., 1991	South Korea	Soil	Shiro bulk soil Non-shiro bulk soil	P. densiflora forest	Isolation	Fungi	Heat treatment isolated Aspergillus and Penicillium as the dominant genera regardless of soil type. Ethanol treatment only isolated Mortierella sp. (=? U. dimorpha), regardless of soil type *High temperatures (>40°C) during incubation might have caused serious distortion of community.
Yang et al., 1997	Southwest China	Soil Root tip Fruitbody	Systematic grid sampling of bulk soil around shiro Shiro rhizosphere Surface sterilized TM-colonized root tips Gills of fruitbody	NA	Isolation	Bacteria Fungi	Shiro soil microbiota is mainly composed of fungi, with few bacteria and actinomycetes. Mortierella vinacea (=? U. dimorpha) makes up 94.9% of the fungi. Only M. vinacea was isolated from the rhizosphere and TM-colonized root tips, with approximately 50% of root tips harboring this species. In contrast, bacterial and actinobacterial populations were more abundant in the topsoil and non-rhizospher…
Gill & Suzuki, 2000	Japan	Root tip	-	Pinus densiflora	Microscopy	Fungi	Darkly staining microsclerotia with thick-walled, irregular hyphae in cortex. Narrow, simple septate hyphae endophytic in cortex. Thick-walled intracellular orange-brown spores in cortex. Endophytic fungal hyphae in vascular cylinder.
Kim & Whang, 2007	South Korea	Soil	Bulk shiro soil under the fruitbody	P. densiflora forest	ARDRA	Bacteria	Acidobacteria accounted for 84.4% of shiro bacteria.
Kim et al., 2013	South Korea	Soil	Shiro bulk soil Non-shiro bulk soil (inside and outside of shiro)	NA	Metabarcoding	Fungi	Shiro showed the lowest fungal diversity.
Li et al., 2014	Southwest China	Fruitbody	Surface sterilized fruitibody endosphere from multiple regions	Alpine oak or pine & oak	PCR-DGGE	Bacteria	Pseudomonas, Ewingella, and Bacillus were distributed in all samples and were dominant. Alcaligenes and Sphingobacterium were found across most of the samples.
Hua et al., 2015	Southwest China	Soil	Shiro bulk soil 10 cm under the fruitbody	Multiple forests consisting of P. yunnanensis or P. massoniana, along with Betula spp., Juglans spp., Alnus spp.	Isolation	Bacteria	Bacillus (Firmicutes, 24.7%), Burkholderia (Proteobacteria, 21.3%), Pseudomonas (Proteobacteria, 11.2%), and Chryseobacterium (Bacteroidetes, 10.7%)
Li et al., 2016	Southwest China	Fruitbody	Fruitbodies from multiple regions	Multiple forests dominated by alpine oak or pine & oak	Metabarcoding	Bacteria	Bacterial communities differed among the samples sites. Soil properties and mineral elements significantly affected the microbial community structure of TM fruitbodies, showing significant correlation with certain taxa. Pseudomonas (Proteobacteria, 26.3%), Enterobacteriaceae gen. (11.2%, =? Ewingella), Pseudomonadaceae gen. (9%), Janthinobacterium (7%)
Nishino, 2017 & Nishino et al., 2017	Japan	Soil	Shiro bulk soil Non-shiro bulk soil (inside and outside of shiro)	NA	Isolation	Bacteria	Shiro soil showed high content of TM mycelium, oxalic acid, (oxalato)aluminate complex, phosphorus, and antimicrobial activity, while showed low pH, bacterial and and fungal cell density compared to those of non-shiro soils. (Oxalato)aluminate complex showed antimicrobial activity but promoted growth of TM in vitro. (Oxalato)aluminate complexes are formed by the reaction of oxalic acid and alumin…
Oh 2018 (Dissertation, except publisehd data)	South Korea	Root	TM-colonized lateral roots TM-non-colonized lateral roots	P. densiflora forest	Metabarcoding	Bacteria Fungi	Phialocephala, Oidiodendron, and Umbelopsis were abundant in TM-colonized lateral roots than in TM-non-colonized lateral roots No bacterial genera were significantly enriched in TM-colonized lateral roots than in TM-non-colonized lateral roots
		Fruitbody	Fruitbody	P. densiflora forest	Isolation	Fungi	Penicillium (34%), Mucor (22%), and Absidia (14%) appeared in fruitbody, while Mucor and Absidia were only detected outside of the pileus and stipe. Penicillium polonicum and P. daleae were dominantly isolated from inside of the fruitbody.
Oh et al., 2018 b	South Korea	Root	Surface sterilized TM-colonized lateral roots	P. densiflora forest	Isolation	Fungi	Trichoderma dominated the fungal community (69.4%) Mycelial extracts of Trichoderma songyi and T. spirale increased TM growth
Li et al., 2018	Southwest China	Root Others	Surface sterilized mycorrhizal root tips, plant apical branches, and mature plant leaves from both TM-colonized and TM-non-colonized Quercus aquifolioides	Quercus aquifolioides	Metabarcoding	Bacteria Fungi	Pseudomonas and Cryptosporiopsis were more abundant in TM-colonized root tips compared to TM-non-colonized root tips
Seo et al., 2021	South Korea	Fruitbody	-	P. densiflora forest	Metabarcoding	Bacteria	Ruminococcaceae (17%), Pseudomonadaceae (13%), Burkholderiaceae (7.5%), and Bacteroidaceae (7.3%)
Kim et al., 2022	North Korea	Soil	Shiro bulk soil Non-shiro bulk soil	Mixed forest dominated by P. densiflora, Quercus spp.and Rhododendron spp.	Microscopy (FISH) & Isolation	Bacteria	The bacterial population in the shiro was drastically reduced, 200–300 times lower than in the non-shiro sample. Total cell numbers in the shiro increased in spring, peaked in summer, declined in autumn, and reached the lowest level in winter. Pseudomonas (27.0%), Bacillus (25.7%), Burkholderia (20.7%), Micrococcus (18.8%), Agrobacterium (3.8%) were isolated from shiro. Streptococcus, Arthrobacte…
Yao et al., 2024	Southwest China	Soil	Shiro bulk soil (fruitbody development stage and mycelium incubation stage) Non-shiro bulk soil	Mixed forest of P. yunnanensis, alpine pine, and gray-backed oak	Metabarcoding	Bacteria Fungi	The bacterial population in the shiro was drastically reduced, 200–300 times lower than in the non-shiro sample. Total cell numbers in the shiro increased in spring, peaked in summer, declined in autumn, and reached the lowest level in winter. Pseudomonas (27.0%), Bacillus (25.7%), Burkholderia (20.7%), Micrococcus (18.8%), Agrobacterium (3.8%) were isolated from shiro. Streptococcus, Arthrobacte…
a Asterisk: authors' perspective on the study
References
Tominaga Y. Studies on the life history of Japanese Pine mushroom, Armillaria matsutake Ito et Imai. Bulletin of Hiroshima Agricultural College. 1963.
Ohara H. Antibacterial Activity of Mycorrhiza of Pinus densiflora Formed by Tricholoma matsutake. Proceedings of the Japan Academy. 1966;42(5):503-6.
Ohara H, Hamada M. Disappearance of Bacteria from the Zone of Active Mycorrhizas in Tricholoma matsutake (S. Ito et Imai) Singer. Nature. 1967;213(5075):528-9.
Ogawa M. Microbial ecology of mycorrhizal fungus Tricholoma matsutake (S. Ito et Imai) Sing. in pine forest. III. Fungal florae in shiro soil and on the mycorrhiza. Bulletin of the Government Forest Experimental Station. 1977;293:105-70.
Ohara H. Bacterial population in the shiro of Tricholoma matsutake and its allied species II. Bacterial behaviour in the shiro of T. matsutake under various forest conditions. Doshisha Women's College of Liberal Arts, Annual Reports of Studies. 1980;31:240–69.
Song H-S, Min K-H. Microfungal flora of Tricholoma matsutake producing and nonproducing sites in the forest of Pinus densiflora. The Korean Journal of Mycology. 1991;19(2):109-19.
Minhe Y, Xinmei Y, Liguo C. Studies on the relationship between Tricholoma matsutake and other rhizosphere microorganisms. Acta Agriculturae Universitatis Jiangxiensis. 1997;19(4):76-80.
Gill WM, Suzuki K. Detection in situ of Endophyte within Tricholoma matsutake/Pinus densiflora Mycorrhizal Roots. Journal of Forest Research. 2000;5(4):289-92.
Kim Y-J, Whang K-S. Phylogenetic characteristics of viable but nonculturable bacterial populations in a pine mushroom (Tricholoma matsutake) forest soil. Korean Journal of Microbiology. 2007;43(3):201-9.
Kim M, Yoon H, You YH, Kim YE, Woo JR, Seo Y, et al. Metagenomic analysis of fungal communities inhabiting the fairy ring zone of Tricholoma matsutake. J Microbiol Biotechnol. 2013;23(10):1347-56.
Li Q, Li XL, Huang WL, Xiong C, Yang Y, Yang ZR, et al. Community structure and diversity of entophytic bacteria in Tricholoma matsutake in Sichuan Province, Southwest China. Chinese Journal of Applied Ecology. 2014;25(11):3316-22.
Hua J, Cheng-gang H, Fu-qiang Y, Pei-gui L, Wen-qing Z. Bacterial diversity cultured from shiros of Tricholoma matsutake. Chinese Journal of Ecology. 2015;34(1):150-6.
Li Q, Li X, Chen C, Li S, Huang W, Xiong C, et al. Analysis of Bacterial Diversity and Communities Associated with Tricholoma matsutake Fruiting Bodies by Barcoded Pyrosequencing in Sichuan Province, Southwest China. J Microbiol Biotechnol. 2016;26(1):89-98.
Nishino K, Shiro M, Okura R, Oizumi K, Fujita T, Sasamori T, et al. The (oxalato)aluminate complex as an antimicrobial substance protecting the "shiro" of Tricholoma matsutake from soil micro-organisms. Biosci Biotechnol Biochem. 2017;81(1):102-11.
Nishino K: Chemical ecology of the (oxalato) aluminate complex as an antimicrobial substance from the “shiro” of Tricholoma matsutake. In. Kyoto: Kyoto University; 2017.
Oh SY: Diversity and ecophysiology of microbiota associated with Tricholoma matsutake. In. Seoul: Seoul National University; 2018.
Oh SY, Park MS, Lim YW. The Influence of Microfungi on the Mycelial Growth of Ectomycorrhizal Fungus Tricholoma matsutake. Microorganisms. 2019;7(6).
Li Q, Xiong C, Li X, Jin X, Huang W. Ectomycorrhization of Tricholoma matsutake with Quercus aquifolioides affects the endophytic microbial community of host plant. Journal of basic microbiology. 2018;58(3):238-46.
Seo JB, Choi AH, Kang JW. Diversity and cluster analysis of pine mushroom's endophytes using metagenome analysis. Korean Journal of Agricultural Science. 2021;48(3):493-503.
Kim H-w, Huang C-j, Pak S-i, Kim Y-n. Diversity of bacteria isolated from fairy ring of Tricholoma matsutake growing in Yangdok, DPR Korea. Research Journal of Biotechnology. 2022;17(9):26-34.
Yao C, Yu P, Yang J, Liu J, Zi Z, Li D, et al. Differences in Soil Microflora between the Two Chinese Geographical Indication Products of “Tricholoma matsutake Shangri-la” and “T. matsutake Nanhua”. Agronomy. 2024;14(4):792.

## Sheet: Table S4
Supplementary Table 4. Taxonomic assignment of shiro bacterial sequences
ID	Kingdom	Phylum	Class	Order	Family	Genus	Species
ASV_65839	Bacteria	10BAV	10BAV_c	10BAV_o	EU134961_f	EU134961_g	EU134961_g_pt_56.M.1
ASV_33263	Bacteria	Acidobacteria	Acidobacteriia	Acidobacteriales	Acidobacteriaceae	AB364755_g	AB364755_g_pt_75.M.1
ASV_6614	Bacteria	Acidobacteria	Acidobacteriia	Acidobacteriales	Acidobacteriaceae	AB364755_g	AB364755_g_pt_76.33
ASV_49789	Bacteria	Acidobacteria	Acidobacteriia	Acidobacteriales	Acidobacteriaceae	AB364755_g	AB364755_g_pt_76.33
ASV_74081	Bacteria	Acidobacteria	Acidobacteriia	Acidobacteriales	Acidobacteriaceae	AB364755_g	AB364755_g_pt_76.33
ASV_54206	Bacteria	Acidobacteria	Acidobacteriia	Acidobacteriales	Acidobacteriaceae	AB364755_g	AB364755_g_pt_76.33
ASV_46398	Bacteria	Acidobacteria	Acidobacteriia	Acidobacteriales	Acidobacteriaceae	Acidicapsa	Acidicapsa_acidisoli
ASV_5057	Bacteria	Acidobacteria	Acidobacteriia	Acidobacteriales	Acidobacteriaceae	Acidicapsa	Acidicapsa_acidisoli
ASV_49210	Bacteria	Acidobacteria	Acidobacteriia	Acidobacteriales	Acidobacteriaceae	Acidicapsa	Acidicapsa_acidisoli
ASV_4962	Bacteria	Acidobacteria	Acidobacteriia	Acidobacteriales	Acidobacteriaceae	Acidicapsa	Acidicapsa_acidisoli
ASV_4566	Bacteria	Acidobacteria	Acidobacteriia	Acidobacteriales	Acidobacteriaceae	Acidicapsa	Acidicapsa_acidisoli
ASV_52751	Bacteria	Acidobacteria	Acidobacteriia	Acidobacteriales	Acidobacteriaceae	Acidicapsa	Acidicapsa_acidisoli
ASV_74733	Bacteria	Acidobacteria	Acidobacteriia	Acidobacteriales	Acidobacteriaceae	Acidicapsa	Acidicapsa_acidisoli
ASV_111	Bacteria	Acidobacteria	Acidobacteriia	Acidobacteriales	Acidobacteriaceae	Acidicapsa	Acidicapsa_acidisoli
ASV_72600	Bacteria	Acidobacteria	Acidobacteriia	Acidobacteriales	Acidobacteriaceae	Acidicapsa	Acidicapsa_borealis
ASV_12445	Bacteria	Acidobacteria	Acidobacteriia	Acidobacteriales	Acidobacteriaceae	Acidicapsa	Acidicapsa_borealis
ASV_30223	Bacteria	Acidobacteria	Acidobacteriia	Acidobacteriales	Acidobacteriaceae	Acidicapsa	Acidicapsa_borealis
ASV_2612	Bacteria	Acidobacteria	Acidobacteriia	Acidobacteriales	Acidobacteriaceae	Acidicapsa	Acidicapsa_PAC000107_s
ASV_30457	Bacteria	Acidobacteria	Acidobacteriia	Acidobacteriales	Acidobacteriaceae	Acidicapsa	Acidicapsa_PAC000107_s
ASV_66886	Bacteria	Acidobacteria	Acidobacteriia	Acidobacteriales	Acidobacteriaceae	Acidicapsa	Acidicapsa_pt_82.M.1
ASV_68338	Bacteria	Acidobacteria	Acidobacteriia	Acidobacteriales	Acidobacteriaceae	Acidicapsa	Acidicapsa_pt_82.M.10
ASV_35421	Bacteria	Acidobacteria	Acidobacteriia	Acidobacteriales	Acidobacteriaceae	Acidicapsa	Acidicapsa_pt_82.M.11
ASV_3207	Bacteria	Acidobacteria	Acidobacteriia	Acidobacteriales	Acidobacteriaceae	Acidicapsa	Acidicapsa_pt_82.M.12
ASV_35013	Bacteria	Acidobacteria	Acidobacteriia	Acidobacteriales	Acidobacteriaceae	Acidicapsa	Acidicapsa_pt_82.M.13
ASV_58769	Bacteria	Acidobacteria	Acidobacteriia	Acidobacteriales	Acidobacteriaceae	Acidicapsa	Acidicapsa_pt_82.M.2
ASV_24964	Bacteria	Acidobacteria	Acidobacteriia	Acidobacteriales	Acidobacteriaceae	Acidicapsa	Acidicapsa_pt_82.M.3
ASV_66859	Bacteria	Acidobacteria	Acidobacteriia	Acidobacteriales	Acidobacteriaceae	Acidicapsa	Acidicapsa_pt_82.M.4
ASV_814	Bacteria	Acidobacteria	Acidobacteriia	Acidobacteriales	Acidobacteriaceae	Acidicapsa	Acidicapsa_pt_82.M.5
ASV_52551	Bacteria	Acidobacteria	Acidobacteriia	Acidobacteriales	Acidobacteriaceae	Acidicapsa	Acidicapsa_pt_82.M.6
ASV_4601	Bacteria	Acidobacteria	Acidobacteriia	Acidobacteriales	Acidobacteriaceae	Acidicapsa	Acidicapsa_pt_82.M.7
ASV_12178	Bacteria	Acidobacteria	Acidobacteriia	Acidobacteriales	Acidobacteriaceae	Acidicapsa	Acidicapsa_pt_82.M.8
ASV_66624	Bacteria	Acidobacteria	Acidobacteriia	Acidobacteriales	Acidobacteriaceae	Acidicapsa	Acidicapsa_pt_82.M.9
ASV_37558	Bacteria	Acidobacteria	Acidobacteriia	Acidobacteriales	Acidobacteriaceae	Acidipila	Acidipila_AJ292581_s
ASV_78194	Bacteria	Acidobacteria	Acidobacteriia	Acidobacteriales	Acidobacteriaceae	Acidipila	Acidipila_AJ292581_s
ASV_79659	Bacteria	Acidobacteria	Acidobacteriia	Acidobacteriales	Acidobacteriaceae	Acidipila	Acidipila_FJ466282_s
ASV_5969	Bacteria	Acidobacteria	Acidobacteriia	Acidobacteriales	Acidobacteriaceae	Acidipila	Acidipila_FJ466282_s
ASV_75553	Bacteria	Acidobacteria	Acidobacteriia	Acidobacteriales	Acidobacteriaceae	Acidipila	Acidipila_FJ466282_s
ASV_10224	Bacteria	Acidobacteria	Acidobacteriia	Acidobacteriales	Acidobacteriaceae	Acidipila	Acidipila_KB906735_s
ASV_48417	Bacteria	Acidobacteria	Acidobacteriia	Acidobacteriales	Acidobacteriaceae	Acidipila	Acidipila_KB906735_s
ASV_4460	Bacteria	Acidobacteria	Acidobacteriia	Acidobacteriales	Acidobacteriaceae	Acidipila	Acidipila_KB906735_s
ASV_73943	Bacteria	Acidobacteria	Acidobacteriia	Acidobacteriales	Acidobacteriaceae	Acidipila	Acidipila_KB906735_s
ASV_74872	Bacteria	Acidobacteria	Acidobacteriia	Acidobacteriales	Acidobacteriaceae	Acidipila	Acidipila_KB906735_s
ASV_31334	Bacteria	Acidobacteria	Acidobacteriia	Acidobacteriales	Acidobacteriaceae	Acidipila	Acidipila_KB906735_s
ASV_75419	Bacteria	Acidobacteria	Acidobacteriia	Acidobacteriales	Acidobacteriaceae	Acidipila	Acidipila_KB906735_s
ASV_7512	Bacteria	Acidobacteria	Acidobacteriia	Acidobacteriales	Acidobacteriaceae	Acidipila	Acidipila_KB906735_s
ASV_71583	Bacteria	Acidobacteria	Acidobacteriia	Acidobacteriales	Acidobacteriaceae	Acidipila	Acidipila_KB906735_s
ASV_68851	Bacteria	Acidobacteria	Acidobacteriia	Acidobacteriales	Acidobacteriaceae	Acidipila	Acidipila_KB906735_s
ASV_50161	Bacteria	Acidobacteria	Acidobacteriia	Acidobacteriales	Acidobacteriaceae	Acidipila	Acidipila_KB906735_s
ASV_24734	Bacteria	Acidobacteria	Acidobacteriia	Acidobacteriales	Acidobacteriaceae	Acidipila	Acidipila_KB906735_s
ASV_835	Bacteria	Acidobacteria	Acidobacteriia	Acidobacteriales	Acidobacteriaceae	Acidipila	Acidipila_KB906735_s
ASV_48718	Bacteria	Acidobacteria	Acidobacteriia	Acidobacteriales	Acidobacteriaceae	Acidipila	Acidipila_KB906735_s
ASV_15535	Bacteria	Acidobacteria	Acidobacteriia	Acidobacteriales	Acidobacteriaceae	Acidipila	Acidipila_KB906735_s
ASV_7890	Bacteria	Acidobacteria	Acidobacteriia	Acidobacteriales	Acidobacteriaceae	Acidipila	Acidipila_KB906735_s
ASV_23000	Bacteria	Acidobacteria	Acidobacteriia	Acidobacteriales	Acidobacteriaceae	Acidipila	Acidipila_KB906735_s
ASV_74604	Bacteria	Acidobacteria	Acidobacteriia	Acidobacteriales	Acidobacteriaceae	Acidipila	Acidipila_KB906735_s
ASV_24445	Bacteria	Acidobacteria	Acidobacteriia	Acidobacteriales	Acidobacteriaceae	Acidipila	Acidipila_KB906735_s
ASV_36691	Bacteria	Acidobacteria	Acidobacteriia	Acidobacteriales	Acidobacteriaceae	Acidipila	Acidipila_KB906735_s
ASV_48658	Bacteria	Acidobacteria	Acidobacteriia	Acidobacteriales	Acidobacteriaceae	Acidipila	Acidipila_KB906735_s
ASV_15557	Bacteria	Acidobacteria	Acidobacteriia	Acidobacteriales	Acidobacteriaceae	Acidipila	Acidipila_KB906735_s
ASV_46796	Bacteria	Acidobacteria	Acidobacteriia	Acidobacteriales	Acidobacteriaceae	Acidipila	Acidipila_KB906735_s
ASV_53640	Bacteria	Acidobacteria	Acidobacteriia	Acidobacteriales	Acidobacteriaceae	Acidipila	Acidipila_PAC000202_s
ASV_9334	Bacteria	Acidobacteria	Acidobacteriia	Acidobacteriales	Acidobacteriaceae	Acidipila	Acidipila_PAC000202_s
ASV_26024	Bacteria	Acidobacteria	Acidobacteriia	Acidobacteriales	Acidobacteriaceae	Acidipila	Acidipila_PAC000226_s
ASV_75413	Bacteria	Acidobacteria	Acidobacteriia	Acidobacteriales	Acidobacteriaceae	Acidipila	Acidipila_PAC000226_s
ASV_2712	Bacteria	Acidobacteria	Acidobacteriia	Acidobacteriales	Acidobacteriaceae	Acidipila	Acidipila_PAC001935_s
ASV_15680	Bacteria	Acidobacteria	Acidobacteriia	Acidobacteriales	Acidobacteriaceae	Acidipila	Acidipila_PAC001935_s
ASV_11313	Bacteria	Acidobacteria	Acidobacteriia	Acidobacteriales	Acidobacteriaceae	Acidipila	Acidipila_pt_74.12
ASV_13786	Bacteria	Acidobacteria	Acidobacteriia	Acidobacteriales	Acidobacteriaceae	Acidipila	Acidipila_pt_74.12
ASV_63304	Bacteria	Acidobacteria	Acidobacteriia	Acidobacteriales	Acidobacteriaceae	Acidipila	Acidipila_pt_74.13
ASV_63339	Bacteria	Acidobacteria	Acidobacteriia	Acidobacteriales	Acidobacteriaceae	Acidipila	Acidipila_pt_74.13
ASV_18868	Bacteria	Acidobacteria	Acidobacteriia	Acidobacteriales	Acidobacteriaceae	Acidipila	Acidipila_pt_74.15
ASV_52318	Bacteria	Acidobacteria	Acidobacteriia	Acidobacteriales	Acidobacteriaceae	Acidipila	Acidipila_pt_74.15
ASV_279	Bacteria	Acidobacteria	Acidobacteriia	Acidobacteriales	Acidobacteriaceae	Acidipila	Acidipila_pt_74.2
ASV_38501	Bacteria	Acidobacteria	Acidobacteriia	Acidobacteriales	Acidobacteriaceae	Acidipila	Acidipila_pt_74.2
ASV_51587	Bacteria	Acidobacteria	Acidobacteriia	Acidobacteriales	Acidobacteriaceae	Acidipila	Acidipila_pt_74.4
ASV_79486	Bacteria	Acidobacteria	Acidobacteriia	Acidobacteriales	Acidobacteriaceae	Acidipila	Acidipila_pt_74.4
ASV_455	Bacteria	Acidobacteria	Acidobacteriia	Acidobacteriales	Acidobacteriaceae	Acidipila	Acidipila_pt_74.8
ASV_72830	Bacteria	Acidobacteria	Acidobacteriia	Acidobacteriales	Acidobacteriaceae	Acidipila	Acidipila_pt_74.8
ASV_79004	Bacteria	Acidobacteria	Acidobacteriia	Acidobacteriales	Acidobacteriaceae	Acidipila	Acidipila_pt_74.9
ASV_56091	Bacteria	Acidobacteria	Acidobacteriia	Acidobacteriales	Acidobacteriaceae	Acidipila	Acidipila_pt_74.9
ASV_8080	Bacteria	Acidobacteria	Acidobacteriia	Acidobacteriales	Acidobacteriaceae	Acidipila	Acidipila_pt_74.M.1
ASV_38097	Bacteria	Acidobacteria	Acidobacteriia	Acidobacteriales	Acidobacteriaceae	Acidipila	Acidipila_pt_74.M.10
ASV_33691	Bacteria	Acidobacteria	Acidobacteriia	Acidobacteriales	Acidobacteriaceae	Acidipila	Acidipila_pt_74.M.11
ASV_31939	Bacteria	Acidobacteria	Acidobacteriia	Acidobacteriales	Acidobacteriaceae	Acidipila	Acidipila_pt_74.M.12
ASV_42803	Bacteria	Acidobacteria	Acidobacteriia	Acidobacteriales	Acidobacteriaceae	Acidipila	Acidipila_pt_74.M.13
ASV_40004	Bacteria	Acidobacteria	Acidobacteriia	Acidobacteriales	Acidobacteriaceae	Acidipila	Acidipila_pt_74.M.14
ASV_26349	Bacteria	Acidobacteria	Acidobacteriia	Acidobacteriales	Acidobacteriaceae	Acidipila	Acidipila_pt_74.M.15
ASV_61720	Bacteria	Acidobacteria	Acidobacteriia	Acidobacteriales	Acidobacteriaceae	Acidipila	Acidipila_pt_74.M.16
ASV_39738	Bacteria	Acidobacteria	Acidobacteriia	Acidobacteriales	Acidobacteriaceae	Acidipila	Acidipila_pt_74.M.17
ASV_38292	Bacteria	Acidobacteria	Acidobacteriia	Acidobacteriales	Acidobacteriaceae	Acidipila	Acidipila_pt_74.M.18
ASV_36454	Bacteria	Acidobacteria	Acidobacteriia	Acidobacteriales	Acidobacteriaceae	Acidipila	Acidipila_pt_74.M.19
ASV_7799	Bacteria	Acidobacteria	Acidobacteriia	Acidobacteriales	Acidobacteriaceae	Acidipila	Acidipila_pt_74.M.2
ASV_1151	Bacteria	Acidobacteria	Acidobacteriia	Acidobacteriales	Acidobacteriaceae	Acidipila	Acidipila_pt_74.M.20
ASV_15546	Bacteria	Acidobacteria	Acidobacteriia	Acidobacteriales	Acidobacteriaceae	Acidipila	Acidipila_pt_74.M.21
ASV_3315	Bacteria	Acidobacteria	Acidobacteriia	Acidobacteriales	Acidobacteriaceae	Acidipila	Acidipila_pt_74.M.22
ASV_30159	Bacteria	Acidobacteria	Acidobacteriia	Acidobacteriales	Acidobacteriaceae	Acidipila	Acidipila_pt_74.M.23
ASV_58220	Bacteria	Acidobacteria	Acidobacteriia	Acidobacteriales	Acidobacteriaceae	Acidipila	Acidipila_pt_74.M.24
ASV_3239	Bacteria	Acidobacteria	Acidobacteriia	Acidobacteriales	Acidobacteriaceae	Acidipila	Acidipila_pt_74.M.25
ASV_11832	Bacteria	Acidobacteria	Acidobacteriia	Acidobacteriales	Acidobacteriaceae	Acidipila	Acidipila_pt_74.M.26
ASV_14081	Bacteria	Acidobacteria	Acidobacteriia	Acidobacteriales	Acidobacteriaceae	Acidipila	Acidipila_pt_74.M.27
ASV_12186	Bacteria	Acidobacteria	Acidobacteriia	Acidobacteriales	Acidobacteriaceae	Acidipila	Acidipila_pt_74.M.28
ASV_11804	Bacteria	Acidobacteria	Acidobacteriia	Acidobacteriales	Acidobacteriaceae	Acidipila	Acidipila_pt_74.M.29
ASV_60220	Bacteria	Acidobacteria	Acidobacteriia	Acidobacteriales	Acidobacteriaceae	Acidipila	Acidipila_pt_74.M.3
ASV_11814	Bacteria	Acidobacteria	Acidobacteriia	Acidobacteriales	Acidobacteriaceae	Acidipila	Acidipila_pt_74.M.30
ASV_12185	Bacteria	Acidobacteria	Acidobacteriia	Acidobacteriales	Acidobacteriaceae	Acidipila	Acidipila_pt_74.M.31
ASV_36721	Bacteria	Acidobacteria	Acidobacteriia	Acidobacteriales	Acidobacteriaceae	Acidipila	Acidipila_pt_74.M.32
ASV_30903	Bacteria	Acidobacteria	Acidobacteriia	Acidobacteriales	Acidobacteriaceae	Acidipila	Acidipila_pt_74.M.33
ASV_33681	Bacteria	Acidobacteria	Acidobacteriia	Acidobacteriales	Acidobacteriaceae	Acidipila	Acidipila_pt_74.M.34
ASV_5859	Bacteria	Acidobacteria	Acidobacteriia	Acidobacteriales	Acidobacteriaceae	Acidipila	Acidipila_pt_74.M.35
ASV_30072	Bacteria	Acidobacteria	Acidobacteriia	Acidobacteriales	Acidobacteriaceae	Acidipila	Acidipila_pt_74.M.36
ASV_42267	Bacteria	Acidobacteria	Acidobacteriia	Acidobacteriales	Acidobacteriaceae	Acidipila	Acidipila_pt_74.M.37
ASV_61445	Bacteria	Acidobacteria	Acidobacteriia	Acidobacteriales	Acidobacteriaceae	Acidipila	Acidipila_pt_74.M.38
ASV_3144	Bacteria	Acidobacteria	Acidobacteriia	Acidobacteriales	Acidobacteriaceae	Acidipila	Acidipila_pt_74.M.39
ASV_13242	Bacteria	Acidobacteria	Acidobacteriia	Acidobacteriales	Acidobacteriaceae	Acidipila	Acidipila_pt_74.M.4
ASV_65298	Bacteria	Acidobacteria	Acidobacteriia	Acidobacteriales	Acidobacteriaceae	Acidipila	Acidipila_pt_74.M.40
ASV_68236	Bacteria	Acidobacteria	Acidobacteriia	Acidobacteriales	Acidobacteriaceae	Acidipila	Acidipila_pt_74.M.41
ASV_13510	Bacteria	Acidobacteria	Acidobacteriia	Acidobacteriales	Acidobacteriaceae	Acidipila	Acidipila_pt_74.M.42
ASV_7202	Bacteria	Acidobacteria	Acidobacteriia	Acidobacteriales	Acidobacteriaceae	Acidipila	Acidipila_pt_74.M.43
ASV_59274	Bacteria	Acidobacteria	Acidobacteriia	Acidobacteriales	Acidobacteriaceae	Acidipila	Acidipila_pt_74.M.44
ASV_67131	Bacteria	Acidobacteria	Acidobacteriia	Acidobacteriales	Acidobacteriaceae	Acidipila	Acidipila_pt_74.M.45
ASV_13202	Bacteria	Acidobacteria	Acidobacteriia	Acidobacteriales	Acidobacteriaceae	Acidipila	Acidipila_pt_74.M.46
ASV_46741	Bacteria	Acidobacteria	Acidobacteriia	Acidobacteriales	Acidobacteriaceae	Acidipila	Acidipila_pt_74.M.47
ASV_47542	Bacteria	Acidobacteria	Acidobacteriia	Acidobacteriales	Acidobacteriaceae	Acidipila	Acidipila_pt_74.M.48
ASV_78644	Bacteria	Acidobacteria	Acidobacteriia	Acidobacteriales	Acidobacteriaceae	Acidipila	Acidipila_pt_74.M.49
ASV_40333	Bacteria	Acidobacteria	Acidobacteriia	Acidobacteriales	Acidobacteriaceae	Acidipila	Acidipila_pt_74.M.5
ASV_1481	Bacteria	Acidobacteria	Acidobacteriia	Acidobacteriales	Acidobacteriaceae	Acidipila	Acidipila_pt_74.M.50
ASV_5566	Bacteria	Acidobacteria	Acidobacteriia	Acidobacteriales	Acidobacteriaceae	Acidipila	Acidipila_pt_74.M.51
ASV_78958	Bacteria	Acidobacteria	Acidobacteriia	Acidobacteriales	Acidobacteriaceae	Acidipila	Acidipila_pt_74.M.6
ASV_78738	Bacteria	Acidobacteria	Acidobacteriia	Acidobacteriales	Acidobacteriaceae	Acidipila	Acidipila_pt_74.M.7
ASV_11791	Bacteria	Acidobacteria	Acidobacteriia	Acidobacteriales	Acidobacteriaceae	Acidipila	Acidipila_pt_74.M.8
ASV_9931	Bacteria	Acidobacteria	Acidobacteriia	Acidobacteriales	Acidobacteriaceae	Acidipila	Acidipila_pt_74.M.9
ASV_10728	Bacteria	Acidobacteria	Acidobacteriia	Acidobacteriales	Acidobacteriaceae	Acidipila	Acidipila_pt_82.M.52
ASV_57403	Bacteria	Acidobacteria	Acidobacteriia	Acidobacteriales	Acidobacteriaceae	Acidipila	Acidipila_pt_82.M.53
ASV_1985	Bacteria	Acidobacteria	Acidobacteriia	Acidobacteriales	Acidobacteriaceae	Acidipila	Acidipila_pt_82.M.54
ASV_14001	Bacteria	Acidobacteria	Acidobacteriia	Acidobacteriales	Acidobacteriaceae	Acidobacterium	Acidobacterium_pt_82.23
ASV_47329	Bacteria	Acidobacteria	Acidobacteriia	Acidobacteriales	Acidobacteriaceae	Acidobacterium	Acidobacterium_pt_82.23
ASV_16844	Bacteria	Acidobacteria	Acidobacteriia	Acidobacteriales	Acidobacteriaceae	Acidobacterium	Acidobacterium_pt_82.24
ASV_18697	Bacteria	Acidobacteria	Acidobacteriia	Acidobacteriales	Acidobacteriaceae	Acidobacterium	Acidobacterium_pt_82.24
ASV_16817	Bacteria	Acidobacteria	Acidobacteriia	Acidobacteriales	Acidobacteriaceae	Acidobacterium	Acidobacterium_pt_82.24
ASV_79426	Bacteria	Acidobacteria	Acidobacteriia	Acidobacteriales	Acidobacteriaceae	Acidobacterium	Acidobacterium_pt_82.M.1
ASV_51207	Bacteria	Acidobacteria	Acidobacteriia	Acidobacteriales	Acidobacteriaceae	AF498705_g	AF498705_g_AF498705_s
ASV_21816	Bacteria	Acidobacteria	Acidobacteriia	Acidobacteriales	Acidobacteriaceae	AF498705_g	AF498705_g_AJ617853_s
ASV_21458	Bacteria	Acidobacteria	Acidobacteriia	Acidobacteriales	Acidobacteriaceae	AF498705_g	AF498705_g_AJ617853_s
ASV_16409	Bacteria	Acidobacteria	Acidobacteriia	Acidobacteriales	Acidobacteriaceae	AF498705_g	AF498705_g_EF516923_s
ASV_17225	Bacteria	Acidobacteria	Acidobacteriia	Acidobacteriales	Acidobacteriaceae	AF498705_g	AF498705_g_EF516923_s
ASV_7795	Bacteria	Acidobacteria	Acidobacteriia	Acidobacteriales	Acidobacteriaceae	AF498705_g	AF498705_g_HM062162_s
ASV_7963	Bacteria	Acidobacteria	Acidobacteriia	Acidobacteriales	Acidobacteriaceae	AF498705_g	AF498705_g_pt_76.30
ASV_1749	Bacteria	Acidobacteria	Acidobacteriia	Acidobacteriales	Acidobacteriaceae	AF498705_g	AF498705_g_pt_76.30
ASV_2375	Bacteria	Acidobacteria	Acidobacteriia	Acidobacteriales	Acidobacteriaceae	AF498705_g	AF498705_g_pt_76.30
ASV_52131	Bacteria	Acidobacteria	Acidobacteriia	Acidobacteriales	Acidobacteriaceae	AF498705_g	AF498705_g_pt_76.32
ASV_4900	Bacteria	Acidobacteria	Acidobacteriia	Acidobacteriales	Acidobacteriaceae	AF498705_g	AF498705_g_pt_76.32
ASV_49950	Bacteria	Acidobacteria	Acidobacteriia	Acidobacteriales	Acidobacteriaceae	AF498705_g	AF498705_g_pt_76.32
ASV_6437	Bacteria	Acidobacteria	Acidobacteriia	Acidobacteriales	Acidobacteriaceae	AF498705_g	AF498705_g_pt_76.32
ASV_15092	Bacteria	Acidobacteria	Acidobacteriia	Acidobacteriales	Acidobacteriaceae	AF498705_g	AF498705_g_pt_76.32
ASV_17719	Bacteria	Acidobacteria	Acidobacteriia	Acidobacteriales	Acidobacteriaceae	AF498705_g	AF498705_g_pt_76.M.1
ASV_17465	Bacteria	Acidobacteria	Acidobacteriia	Acidobacteriales	Acidobacteriaceae	AF498705_g	AF498705_g_pt_76.M.2
ASV_73981	Bacteria	Acidobacteria	Acidobacteriia	Acidobacteriales	Acidobacteriaceae	AF498705_g	AF498705_g_pt_76.M.3
ASV_11114	Bacteria	Acidobacteria	Acidobacteriia	Acidobacteriales	Acidobacteriaceae	AF498705_g	AF498705_g_pt_76.M.4
ASV_41411	Bacteria	Acidobacteria	Acidobacteriia	Acidobacteriales	Acidobacteriaceae	AF498705_g	AF498705_g_pt_76.M.5
ASV_7844	Bacteria	Acidobacteria	Acidobacteriia	Acidobacteriales	Acidobacteriaceae	AF498705_g	AF498705_g_pt_76.M.6
ASV_47371	Bacteria	Acidobacteria	Acidobacteriia	Acidobacteriales	Acidobacteriaceae	AY234608_g	AY234608_g_AY234608_s
ASV_47069	Bacteria	Acidobacteria	Acidobacteriia	Acidobacteriales	Acidobacteriaceae	AY234608_g	AY234608_g_FJ478951_s
ASV_50273	Bacteria	Acidobacteria	Acidobacteriia	Acidobacteriales	Acidobacteriaceae	AY234608_g	AY234608_g_PAC001941_s
ASV_50074	Bacteria	Acidobacteria	Acidobacteriia	Acidobacteriales	Acidobacteriaceae	AY234608_g	AY234608_g_PAC001941_s
ASV_7024	Bacteria	Acidobacteria	Acidobacteriia	Acidobacteriales	Acidobacteriaceae	AY234608_g	AY234608_g_PAC001941_s
ASV_26680	Bacteria	Acidobacteria	Acidobacteriia	Acidobacteriales	Acidobacteriaceae	AY234608_g	AY234608_g_PAC001941_s
ASV_5428	Bacteria	Acidobacteria	Acidobacteriia	Acidobacteriales	Acidobacteriaceae	AY234608_g	AY234608_g_pt_76.17
ASV_608	Bacteria	Acidobacteria	Acidobacteriia	Acidobacteriales	Acidobacteriaceae	AY234608_g	AY234608_g_pt_76.17
ASV_6609	Bacteria	Acidobacteria	Acidobacteriia	Acidobacteriales	Acidobacteriaceae	AY234608_g	AY234608_g_pt_76.17
ASV_5546	Bacteria	Acidobacteria	Acidobacteriia	Acidobacteriales	Acidobacteriaceae	AY234608_g	AY234608_g_pt_76.17
ASV_52799	Bacteria	Acidobacteria	Acidobacteriia	Acidobacteriales	Acidobacteriaceae	AY234608_g	AY234608_g_pt_76.17
ASV_17912	Bacteria	Acidobacteria	Acidobacteriia	Acidobacteriales	Acidobacteriaceae	AY234608_g	AY234608_g_pt_76.M.1
ASV_42255	Bacteria	Acidobacteria	Acidobacteriia	Acidobacteriales	Acidobacteriaceae	AY234608_g	AY234608_g_pt_76.M.2
ASV_29062	Bacteria	Acidobacteria	Acidobacteriia	Acidobacteriales	Acidobacteriaceae	AY234608_g	AY234608_g_pt_76.M.3
ASV_10255	Bacteria	Acidobacteria	Acidobacteriia	Acidobacteriales	Acidobacteriaceae	AY234608_g	AY234608_g_pt_76.M.4
ASV_30349	Bacteria	Acidobacteria	Acidobacteriia	Acidobacteriales	Acidobacteriaceae	AY234608_g	AY234608_g_pt_76.M.5
ASV_63387	Bacteria	Acidobacteria	Acidobacteriia	Acidobacteriales	Acidobacteriaceae	AY234608_g	AY234608_g_pt_76.M.6
ASV_48539	Bacteria	Acidobacteria	Acidobacteriia	Acidobacteriales	Acidobacteriaceae	AY234608_g	AY234608_g_pt_76.M.7
ASV_6613	Bacteria	Acidobacteria	Acidobacteriia	Acidobacteriales	Acidobacteriaceae	AY673303_g	AY673303_g_AY673303_s
ASV_1403	Bacteria	Acidobacteria	Acidobacteriia	Acidobacteriales	Acidobacteriaceae	AY673303_g	AY673303_g_AY673303_s
ASV_3801	Bacteria	Acidobacteria	Acidobacteriia	Acidobacteriales	Acidobacteriaceae	AY673303_g	AY673303_g_AY673303_s
ASV_52196	Bacteria	Acidobacteria	Acidobacteriia	Acidobacteriales	Acidobacteriaceae	AY673303_g	AY673303_g_AY673303_s
ASV_10445	Bacteria	Acidobacteria	Acidobacteriia	Acidobacteriales	Acidobacteriaceae	AY673303_g	AY673303_g_AY673303_s
ASV_28556	Bacteria	Acidobacteria	Acidobacteriia	Acidobacteriales	Acidobacteriaceae	AY673303_g	AY673303_g_AY673303_s
ASV_10712	Bacteria	Acidobacteria	Acidobacteriia	Acidobacteriales	Acidobacteriaceae	AY673303_g	AY673303_g_DQ451440_s
ASV_31323	Bacteria	Acidobacteria	Acidobacteriia	Acidobacteriales	Acidobacteriaceae	AY673303_g	AY673303_g_DQ451440_s
ASV_6434	Bacteria	Acidobacteria	Acidobacteriia	Acidobacteriales	Acidobacteriaceae	AY673303_g	AY673303_g_DQ451440_s
ASV_15335	Bacteria	Acidobacteria	Acidobacteriia	Acidobacteriales	Acidobacteriaceae	AY673303_g	AY673303_g_DQ451440_s
ASV_51107	Bacteria	Acidobacteria	Acidobacteriia	Acidobacteriales	Acidobacteriaceae	AY673303_g	AY673303_g_DQ451440_s
ASV_51483	Bacteria	Acidobacteria	Acidobacteriia	Acidobacteriales	Acidobacteriaceae	AY673303_g	AY673303_g_DQ451440_s
ASV_7212	Bacteria	Acidobacteria	Acidobacteriia	Acidobacteriales	Acidobacteriaceae	AY673303_g	AY673303_g_PAC002006_s
ASV_51750	Bacteria	Acidobacteria	Acidobacteriia	Acidobacteriales	Acidobacteriaceae	AY673303_g	AY673303_g_PAC002006_s
ASV_50255	Bacteria	Acidobacteria	Acidobacteriia	Acidobacteriales	Acidobacteriaceae	AY673303_g	AY673303_g_PAC002006_s
ASV_13858	Bacteria	Acidobacteria	Acidobacteriia	Acidobacteriales	Acidobacteriaceae	AY673303_g	AY673303_g_pt_75.M.1
ASV_11888	Bacteria	Acidobacteria	Acidobacteriia	Acidobacteriales	Acidobacteriaceae	AY673303_g	AY673303_g_pt_75.M.2
ASV_6462	Bacteria	Acidobacteria	Acidobacteriia	Acidobacteriales	Acidobacteriaceae	AY673303_g	AY673303_g_pt_75.M.3
ASV_2989	Bacteria	Acidobacteria	Acidobacteriia	Acidobacteriales	Acidobacteriaceae	AY673303_g	AY673303_g_pt_76.M.10
ASV_14105	Bacteria	Acidobacteria	Acidobacteriia	Acidobacteriales	Acidobacteriaceae	AY673303_g	AY673303_g_pt_76.M.11
ASV_9732	Bacteria	Acidobacteria	Acidobacteriia	Acidobacteriales	Acidobacteriaceae	AY673303_g	AY673303_g_pt_76.M.12
ASV_43031	Bacteria	Acidobacteria	Acidobacteriia	Acidobacteriales	Acidobacteriaceae	AY673303_g	AY673303_g_pt_76.M.13
ASV_13651	Bacteria	Acidobacteria	Acidobacteriia	Acidobacteriales	Acidobacteriaceae	AY673303_g	AY673303_g_pt_76.M.14
ASV_24234	Bacteria	Acidobacteria	Acidobacteriia	Acidobacteriales	Acidobacteriaceae	AY673303_g	AY673303_g_pt_76.M.15
ASV_64616	Bacteria	Acidobacteria	Acidobacteriia	Acidobacteriales	Acidobacteriaceae	AY673303_g	AY673303_g_pt_76.M.16
ASV_2906	Bacteria	Acidobacteria	Acidobacteriia	Acidobacteriales	Acidobacteriaceae	AY673303_g	AY673303_g_pt_76.M.17
ASV_40606	Bacteria	Acidobacteria	Acidobacteriia	Acidobacteriales	Acidobacteriaceae	AY673303_g	AY673303_g_pt_76.M.18
ASV_67777	Bacteria	Acidobacteria	Acidobacteriia	Acidobacteriales	Acidobacteriaceae	AY673303_g	AY673303_g_pt_76.M.19
ASV_35466	Bacteria	Acidobacteria	Acidobacteriia	Acidobacteriales	Acidobacteriaceae	AY673303_g	AY673303_g_pt_76.M.20
ASV_8194	Bacteria	Acidobacteria	Acidobacteriia	Acidobacteriales	Acidobacteriaceae	AY673303_g	AY673303_g_pt_76.M.21
ASV_2828	Bacteria	Acidobacteria	Acidobacteriia	Acidobacteriales	Acidobacteriaceae	AY673303_g	AY673303_g_pt_76.M.22
ASV_12886	Bacteria	Acidobacteria	Acidobacteriia	Acidobacteriales	Acidobacteriaceae	AY673303_g	AY673303_g_pt_76.M.23
ASV_61245	Bacteria	Acidobacteria	Acidobacteriia	Acidobacteriales	Acidobacteriaceae	AY673303_g	AY673303_g_pt_76.M.24
ASV_65065	Bacteria	Acidobacteria	Acidobacteriia	Acidobacteriales	Acidobacteriaceae	AY673303_g	AY673303_g_pt_76.M.25
ASV_2750	Bacteria	Acidobacteria	Acidobacteriia	Acidobacteriales	Acidobacteriaceae	AY673303_g	AY673303_g_pt_76.M.26
ASV_13380	Bacteria	Acidobacteria	Acidobacteriia	Acidobacteriales	Acidobacteriaceae	AY673303_g	AY673303_g_pt_76.M.27
ASV_38665	Bacteria	Acidobacteria	Acidobacteriia	Acidobacteriales	Acidobacteriaceae	AY673303_g	AY673303_g_pt_76.M.28
ASV_40836	Bacteria	Acidobacteria	Acidobacteriia	Acidobacteriales	Acidobacteriaceae	AY673303_g	AY673303_g_pt_76.M.29
ASV_13628	Bacteria	Acidobacteria	Acidobacteriia	Acidobacteriales	Acidobacteriaceae	AY673303_g	AY673303_g_pt_76.M.30
ASV_10107	Bacteria	Acidobacteria	Acidobacteriia	Acidobacteriales	Acidobacteriaceae	AY673303_g	AY673303_g_pt_76.M.31
ASV_14076	Bacteria	Acidobacteria	Acidobacteriia	Acidobacteriales	Acidobacteriaceae	AY673303_g	AY673303_g_pt_76.M.4
ASV_42475	Bacteria	Acidobacteria	Acidobacteriia	Acidobacteriales	Acidobacteriaceae	AY673303_g	AY673303_g_pt_76.M.5
ASV_2948	Bacteria	Acidobacteria	Acidobacteriia	Acidobacteriales	Acidobacteriaceae	AY673303_g	AY673303_g_pt_76.M.6
ASV_66256	Bacteria	Acidobacteria	Acidobacteriia	Acidobacteriales	Acidobacteriaceae	AY673303_g	AY673303_g_pt_76.M.7
ASV_9132	Bacteria	Acidobacteria	Acidobacteriia	Acidobacteriales	Acidobacteriaceae	AY673303_g	AY673303_g_pt_76.M.8
ASV_12929	Bacteria	Acidobacteria	Acidobacteriia	Acidobacteriales	Acidobacteriaceae	AY673303_g	AY673303_g_pt_76.M.9
ASV_551	Bacteria	Acidobacteria	Acidobacteriia	Acidobacteriales	Acidobacteriaceae	Edaphobacter	Edaphobacter_AB637074_s
ASV_62610	Bacteria	Acidobacteria	Acidobacteriia	Acidobacteriales	Acidobacteriaceae	Edaphobacter	Edaphobacter_acidiphila
ASV_8246	Bacteria	Acidobacteria	Acidobacteriia	Acidobacteriales	Acidobacteriaceae	Edaphobacter	Edaphobacter_aggregans
ASV_71585	Bacteria	Acidobacteria	Acidobacteriia	Acidobacteriales	Acidobacteriaceae	Edaphobacter	Edaphobacter_aggregans
ASV_52306	Bacteria	Acidobacteria	Acidobacteriia	Acidobacteriales	Acidobacteriaceae	Edaphobacter	Edaphobacter_aggregans
ASV_9112	Bacteria	Acidobacteria	Acidobacteriia	Acidobacteriales	Acidobacteriaceae	Edaphobacter	Edaphobacter_aggregans
ASV_15257	Bacteria	Acidobacteria	Acidobacteriia	Acidobacteriales	Acidobacteriaceae	Edaphobacter	Edaphobacter_aggregans
ASV_18115	Bacteria	Acidobacteria	Acidobacteriia	Acidobacteriales	Acidobacteriaceae	Edaphobacter	Edaphobacter_FJ466102_s
ASV_76033	Bacteria	Acidobacteria	Acidobacteriia	Acidobacteriales	Acidobacteriaceae	Edaphobacter	Edaphobacter_FJ466156_s
ASV_23089	Bacteria	Acidobacteria	Acidobacteriia	Acidobacteriales	Acidobacteriaceae	Edaphobacter	Edaphobacter_JN023643_s
ASV_4783	Bacteria	Acidobacteria	Acidobacteriia	Acidobacteriales	Acidobacteriaceae	Edaphobacter	Edaphobacter_JN023643_s
ASV_7340	Bacteria	Acidobacteria	Acidobacteriia	Acidobacteriales	Acidobacteriaceae	Edaphobacter	Edaphobacter_JN023643_s
ASV_6524	Bacteria	Acidobacteria	Acidobacteriia	Acidobacteriales	Acidobacteriaceae	Edaphobacter	Edaphobacter_JN023643_s
ASV_32223	Bacteria	Acidobacteria	Acidobacteriia	Acidobacteriales	Acidobacteriaceae	Edaphobacter	Edaphobacter_JN023643_s
ASV_9235	Bacteria	Acidobacteria	Acidobacteriia	Acidobacteriales	Acidobacteriaceae	Edaphobacter	Edaphobacter_JN023643_s
ASV_3735	Bacteria	Acidobacteria	Acidobacteriia	Acidobacteriales	Acidobacteriaceae	Edaphobacter	Edaphobacter_JN023643_s
ASV_49340	Bacteria	Acidobacteria	Acidobacteriia	Acidobacteriales	Acidobacteriaceae	Edaphobacter	Edaphobacter_JN023643_s
ASV_64973	Bacteria	Acidobacteria	Acidobacteriia	Acidobacteriales	Acidobacteriaceae	Edaphobacter	Edaphobacter_JN023643_s
ASV_7446	Bacteria	Acidobacteria	Acidobacteriia	Acidobacteriales	Acidobacteriaceae	Edaphobacter	Edaphobacter_JN023643_s
ASV_49951	Bacteria	Acidobacteria	Acidobacteriia	Acidobacteriales	Acidobacteriaceae	Edaphobacter	Edaphobacter_JN023643_s
ASV_9051	Bacteria	Acidobacteria	Acidobacteriia	Acidobacteriales	Acidobacteriaceae	Edaphobacter	Edaphobacter_JN023643_s
ASV_5101	Bacteria	Acidobacteria	Acidobacteriia	Acidobacteriales	Acidobacteriaceae	Edaphobacter	Edaphobacter_mallensis
ASV_47918	Bacteria	Acidobacteria	Acidobacteriia	Acidobacteriales	Acidobacteriaceae	Edaphobacter	Edaphobacter_mallensis
ASV_14280	Bacteria	Acidobacteria	Acidobacteriia	Acidobacteriales	Acidobacteriaceae	Edaphobacter	Edaphobacter_PAC000203_s
ASV_4925	Bacteria	Acidobacteria	Acidobacteriia	Acidobacteriales	Acidobacteriaceae	Edaphobacter	Edaphobacter_PAC000203_s
ASV_18556	Bacteria	Acidobacteria	Acidobacteriia	Acidobacteriales	Acidobacteriaceae	Edaphobacter	Edaphobacter_PAC000203_s
ASV_5734	Bacteria	Acidobacteria	Acidobacteriia	Acidobacteriales	Acidobacteriaceae	Edaphobacter	Edaphobacter_pectinivorans
ASV_76363	Bacteria	Acidobacteria	Acidobacteriia	Acidobacteriales	Acidobacteriaceae	Edaphobacter	Edaphobacter_pt_74.22
ASV_51558	Bacteria	Acidobacteria	Acidobacteriia	Acidobacteriales	Acidobacteriaceae	Edaphobacter	Edaphobacter_pt_74.22
ASV_5018	Bacteria	Acidobacteria	Acidobacteriia	Acidobacteriales	Acidobacteriaceae	Edaphobacter	Edaphobacter_pt_74.22
ASV_57718	Bacteria	Acidobacteria	Acidobacteriia	Acidobacteriales	Acidobacteriaceae	Edaphobacter	Edaphobacter_pt_74.22
ASV_66096	Bacteria	Acidobacteria	Acidobacteriia	Acidobacteriales	Acidobacteriaceae	Edaphobacter	Edaphobacter_pt_74.22
ASV_50609	Bacteria	Acidobacteria	Acidobacteriia	Acidobacteriales	Acidobacteriaceae	Edaphobacter	Edaphobacter_pt_74.22
ASV_8368	Bacteria	Acidobacteria	Acidobacteriia	Acidobacteriales	Acidobacteriaceae	Edaphobacter	Edaphobacter_pt_74.22
ASV_48864	Bacteria	Acidobacteria	Acidobacteriia	Acidobacteriales	Acidobacteriaceae	Edaphobacter	Edaphobacter_pt_74.22
ASV_73058	Bacteria	Acidobacteria	Acidobacteriia	Acidobacteriales	Acidobacteriaceae	Edaphobacter	Edaphobacter_pt_74.22
ASV_476	Bacteria	Acidobacteria	Acidobacteriia	Acidobacteriales	Acidobacteriaceae	Edaphobacter	Edaphobacter_pt_74.26
ASV_14897	Bacteria	Acidobacteria	Acidobacteriia	Acidobacteriales	Acidobacteriaceae	Edaphobacter	Edaphobacter_pt_74.27
ASV_73715	Bacteria	Acidobacteria	Acidobacteriia	Acidobacteriales	Acidobacteriaceae	Edaphobacter	Edaphobacter_pt_74.27
ASV_1718	Bacteria	Acidobacteria	Acidobacteriia	Acidobacteriales	Acidobacteriaceae	Edaphobacter	Edaphobacter_pt_74.31
ASV_36222	Bacteria	Acidobacteria	Acidobacteriia	Acidobacteriales	Acidobacteriaceae	Edaphobacter	Edaphobacter_pt_74.31
ASV_53552	Bacteria	Acidobacteria	Acidobacteriia	Acidobacteriales	Acidobacteriaceae	Edaphobacter	Edaphobacter_pt_74.31
ASV_781	Bacteria	Acidobacteria	Acidobacteriia	Acidobacteriales	Acidobacteriaceae	Edaphobacter	Edaphobacter_pt_74.32
ASV_32682	Bacteria	Acidobacteria	Acidobacteriia	Acidobacteriales	Acidobacteriaceae	Edaphobacter	Edaphobacter_pt_74.32
ASV_947	Bacteria	Acidobacteria	Acidobacteriia	Acidobacteriales	Acidobacteriaceae	Edaphobacter	Edaphobacter_pt_74.33
ASV_50298	Bacteria	Acidobacteria	Acidobacteriia	Acidobacteriales	Acidobacteriaceae	Edaphobacter	Edaphobacter_pt_74.33
ASV_73064	Bacteria	Acidobacteria	Acidobacteriia	Acidobacteriales	Acidobacteriaceae	Edaphobacter	Edaphobacter_pt_74.33
ASV_7758	Bacteria	Acidobacteria	Acidobacteriia	Acidobacteriales	Acidobacteriaceae	Edaphobacter	Edaphobacter_pt_74.36
ASV_54113	Bacteria	Acidobacteria	Acidobacteriia	Acidobacteriales	Acidobacteriaceae	Edaphobacter	Edaphobacter_pt_74.36
ASV_53963	Bacteria	Acidobacteria	Acidobacteriia	Acidobacteriales	Acidobacteriaceae	Edaphobacter	Edaphobacter_pt_74.40
ASV_5402	Bacteria	Acidobacteria	Acidobacteriia	Acidobacteriales	Acidobacteriaceae	Edaphobacter	Edaphobacter_pt_74.42
ASV_23890	Bacteria	Acidobacteria	Acidobacteriia	Acidobacteriales	Acidobacteriaceae	Edaphobacter	Edaphobacter_pt_74.42
ASV_8713	Bacteria	Acidobacteria	Acidobacteriia	Acidobacteriales	Acidobacteriaceae	Edaphobacter	Edaphobacter_pt_74.43
ASV_74570	Bacteria	Acidobacteria	Acidobacteriia	Acidobacteriales	Acidobacteriaceae	Edaphobacter	Edaphobacter_pt_74.43
ASV_57901	Bacteria	Acidobacteria	Acidobacteriia	Acidobacteriales	Acidobacteriaceae	Edaphobacter	Edaphobacter_pt_74.44
ASV_5839	Bacteria	Acidobacteria	Acidobacteriia	Acidobacteriales	Acidobacteriaceae	Edaphobacter	Edaphobacter_pt_74.44
ASV_49373	Bacteria	Acidobacteria	Acidobacteriia	Acidobacteriales	Acidobacteriaceae	Edaphobacter	Edaphobacter_pt_74.44
ASV_5552	Bacteria	Acidobacteria	Acidobacteriia	Acidobacteriales	Acidobacteriaceae	Edaphobacter	Edaphobacter_pt_74.45
ASV_71987	Bacteria	Acidobacteria	Acidobacteriia	Acidobacteriales	Acidobacteriaceae	Edaphobacter	Edaphobacter_pt_74.45
ASV_17902	Bacteria	Acidobacteria	Acidobacteriia	Acidobacteriales	Acidobacteriaceae	Edaphobacter	Edaphobacter_pt_74.45
ASV_19778	Bacteria	Acidobacteria	Acidobacteriia	Acidobacteriales	Acidobacteriaceae	Edaphobacter	Edaphobacter_pt_74.45
ASV_9778	Bacteria	Acidobacteria	Acidobacteriia	Acidobacteriales	Acidobacteriaceae	Edaphobacter	Edaphobacter_pt_74.45
ASV_9940	Bacteria	Acidobacteria	Acidobacteriia	Acidobacteriales	Acidobacteriaceae	Edaphobacter	Edaphobacter_pt_74.45
ASV_77409	Bacteria	Acidobacteria	Acidobacteriia	Acidobacteriales	Acidobacteriaceae	Edaphobacter	Edaphobacter_pt_74.45
ASV_75209	Bacteria	Acidobacteria	Acidobacteriia	Acidobacteriales	Acidobacteriaceae	Edaphobacter	Edaphobacter_pt_74.45
ASV_37112	Bacteria	Acidobacteria	Acidobacteriia	Acidobacteriales	Acidobacteriaceae	Edaphobacter	Edaphobacter_pt_74.45
ASV_76309	Bacteria	Acidobacteria	Acidobacteriia	Acidobacteriales	Acidobacteriaceae	Edaphobacter	Edaphobacter_pt_74.45
ASV_8001	Bacteria	Acidobacteria	Acidobacteriia	Acidobacteriales	Acidobacteriaceae	Edaphobacter	Edaphobacter_pt_74.45
ASV_58596	Bacteria	Acidobacteria	Acidobacteriia	Acidobacteriales	Acidobacteriaceae	Edaphobacter	Edaphobacter_pt_74.45
ASV_6618	Bacteria	Acidobacteria	Acidobacteriia	Acidobacteriales	Acidobacteriaceae	Edaphobacter	Edaphobacter_pt_74.45
ASV_70752	Bacteria	Acidobacteria	Acidobacteriia	Acidobacteriales	Acidobacteriaceae	Edaphobacter	Edaphobacter_pt_74.45
ASV_7797	Bacteria	Acidobacteria	Acidobacteriia	Acidobacteriales	Acidobacteriaceae	Edaphobacter	Edaphobacter_pt_74.45
ASV_55146	Bacteria	Acidobacteria	Acidobacteriia	Acidobacteriales	Acidobacteriaceae	Edaphobacter	Edaphobacter_pt_74.45
ASV_74161	Bacteria	Acidobacteria	Acidobacteriia	Acidobacteriales	Acidobacteriaceae	Edaphobacter	Edaphobacter_pt_74.45
ASV_6224	Bacteria	Acidobacteria	Acidobacteriia	Acidobacteriales	Acidobacteriaceae	Edaphobacter	Edaphobacter_pt_74.45
ASV_8678	Bacteria	Acidobacteria	Acidobacteriia	Acidobacteriales	Acidobacteriaceae	Edaphobacter	Edaphobacter_pt_74.47
ASV_79345	Bacteria	Acidobacteria	Acidobacteriia	Acidobacteriales	Acidobacteriaceae	Edaphobacter	Edaphobacter_pt_74.47
ASV_15342	Bacteria	Acidobacteria	Acidobacteriia	Acidobacteriales	Acidobacteriaceae	Edaphobacter	Edaphobacter_pt_74.47
ASV_5085	Bacteria	Acidobacteria	Acidobacteriia	Acidobacteriales	Acidobacteriaceae	Edaphobacter	Edaphobacter_pt_74.48
ASV_56088	Bacteria	Acidobacteria	Acidobacteriia	Acidobacteriales	Acidobacteriaceae	Edaphobacter	Edaphobacter_pt_74.48
ASV_52916	Bacteria	Acidobacteria	Acidobacteriia	Acidobacteriales	Acidobacteriaceae	Edaphobacter	Edaphobacter_pt_74.48
ASV_16853	Bacteria	Acidobacteria	Acidobacteriia	Acidobacteriales	Acidobacteriaceae	Edaphobacter	Edaphobacter_pt_74.48
ASV_8602	Bacteria	Acidobacteria	Acidobacteriia	Acidobacteriales	Acidobacteriaceae	Edaphobacter	Edaphobacter_pt_74.48
ASV_20201	Bacteria	Acidobacteria	Acidobacteriia	Acidobacteriales	Acidobacteriaceae	Edaphobacter	Edaphobacter_pt_74.48
ASV_60116	Bacteria	Acidobacteria	Acidobacteriia	Acidobacteriales	Acidobacteriaceae	Edaphobacter	Edaphobacter_pt_74.48
ASV_28123	Bacteria	Acidobacteria	Acidobacteriia	Acidobacteriales	Acidobacteriaceae	Edaphobacter	Edaphobacter_pt_74.48
ASV_18161	Bacteria	Acidobacteria	Acidobacteriia	Acidobacteriales	Acidobacteriaceae	Edaphobacter	Edaphobacter_pt_74.48
ASV_16185	Bacteria	Acidobacteria	Acidobacteriia	Acidobacteriales	Acidobacteriaceae	Edaphobacter	Edaphobacter_pt_74.48
ASV_6126	Bacteria	Acidobacteria	Acidobacteriia	Acidobacteriales	Acidobacteriaceae	Edaphobacter	Edaphobacter_pt_74.49
ASV_22871	Bacteria	Acidobacteria	Acidobacteriia	Acidobacteriales	Acidobacteriaceae	Edaphobacter	Edaphobacter_pt_74.49
ASV_76726	Bacteria	Acidobacteria	Acidobacteriia	Acidobacteriales	Acidobacteriaceae	Edaphobacter	Edaphobacter_pt_74.49
ASV_17962	Bacteria	Acidobacteria	Acidobacteriia	Acidobacteriales	Acidobacteriaceae	Edaphobacter	Edaphobacter_pt_74.49
ASV_15429	Bacteria	Acidobacteria	Acidobacteriia	Acidobacteriales	Acidobacteriaceae	Edaphobacter	Edaphobacter_pt_74.50
ASV_15591	Bacteria	Acidobacteria	Acidobacteriia	Acidobacteriales	Acidobacteriaceae	Edaphobacter	Edaphobacter_pt_74.50
ASV_1505	Bacteria	Acidobacteria	Acidobacteriia	Acidobacteriales	Acidobacteriaceae	Edaphobacter	Edaphobacter_pt_74.50
ASV_52688	Bacteria	Acidobacteria	Acidobacteriia	Acidobacteriales	Acidobacteriaceae	Edaphobacter	Edaphobacter_pt_74.51
ASV_24553	Bacteria	Acidobacteria	Acidobacteriia	Acidobacteriales	Acidobacteriaceae	Edaphobacter	Edaphobacter_pt_74.51
ASV_22323	Bacteria	Acidobacteria	Acidobacteriia	Acidobacteriales	Acidobacteriaceae	Edaphobacter	Edaphobacter_pt_74.51
ASV_56268	Bacteria	Acidobacteria	Acidobacteriia	Acidobacteriales	Acidobacteriaceae	Edaphobacter	Edaphobacter_pt_74.52
ASV_550	Bacteria	Acidobacteria	Acidobacteriia	Acidobacteriales	Acidobacteriaceae	Edaphobacter	Edaphobacter_pt_74.52
ASV_70677	Bacteria	Acidobacteria	Acidobacteriia	Acidobacteriales	Acidobacteriaceae	Edaphobacter	Edaphobacter_pt_74.57
ASV_6620	Bacteria	Acidobacteria	Acidobacteriia	Acidobacteriales	Acidobacteriaceae	Edaphobacter	Edaphobacter_pt_74.57
ASV_49558	Bacteria	Acidobacteria	Acidobacteriia	Acidobacteriales	Acidobacteriaceae	Edaphobacter	Edaphobacter_pt_74.57
ASV_71195	Bacteria	Acidobacteria	Acidobacteriia	Acidobacteriales	Acidobacteriaceae	Edaphobacter	Edaphobacter_pt_74.57
ASV_74119	Bacteria	Acidobacteria	Acidobacteriia	Acidobacteriales	Acidobacteriaceae	Edaphobacter	Edaphobacter_pt_74.57
ASV_3890	Bacteria	Acidobacteria	Acidobacteriia	Acidobacteriales	Acidobacteriaceae	Edaphobacter	Edaphobacter_pt_74.57
ASV_79561	Bacteria	Acidobacteria	Acidobacteriia	Acidobacteriales	Acidobacteriaceae	Edaphobacter	Edaphobacter_pt_74.57
ASV_78784	Bacteria	Acidobacteria	Acidobacteriia	Acidobacteriales	Acidobacteriaceae	Edaphobacter	Edaphobacter_pt_74.58
ASV_63747	Bacteria	Acidobacteria	Acidobacteriia	Acidobacteriales	Acidobacteriaceae	Edaphobacter	Edaphobacter_pt_74.58
ASV_46667	Bacteria	Acidobacteria	Acidobacteriia	Acidobacteriales	Acidobacteriaceae	Edaphobacter	Edaphobacter_pt_74.58
ASV_17977	Bacteria	Acidobacteria	Acidobacteriia	Acidobacteriales	Acidobacteriaceae	Edaphobacter	Edaphobacter_pt_74.58
ASV_25080	Bacteria	Acidobacteria	Acidobacteriia	Acidobacteriales	Acidobacteriaceae	Edaphobacter	Edaphobacter_pt_74.58
ASV_1818	Bacteria	Acidobacteria	Acidobacteriia	Acidobacteriales	Acidobacteriaceae	Edaphobacter	Edaphobacter_pt_74.58
ASV_5868	Bacteria	Acidobacteria	Acidobacteriia	Acidobacteriales	Acidobacteriaceae	Edaphobacter	Edaphobacter_pt_74.58
ASV_15846	Bacteria	Acidobacteria	Acidobacteriia	Acidobacteriales	Acidobacteriaceae	Edaphobacter	Edaphobacter_pt_74.58
ASV_4603	Bacteria	Acidobacteria	Acidobacteriia	Acidobacteriales	Acidobacteriaceae	Edaphobacter	Edaphobacter_pt_74.58
ASV_8190	Bacteria	Acidobacteria	Acidobacteriia	Acidobacteriales	Acidobacteriaceae	Edaphobacter	Edaphobacter_pt_74.58
ASV_50284	Bacteria	Acidobacteria	Acidobacteriia	Acidobacteriales	Acidobacteriaceae	Edaphobacter	Edaphobacter_pt_74.58
ASV_3253	Bacteria	Acidobacteria	Acidobacteriia	Acidobacteriales	Acidobacteriaceae	Edaphobacter	Edaphobacter_pt_74.58
ASV_477	Bacteria	Acidobacteria	Acidobacteriia	Acidobacteriales	Acidobacteriaceae	Edaphobacter	Edaphobacter_pt_74.58
ASV_49949	Bacteria	Acidobacteria	Acidobacteriia	Acidobacteriales	Acidobacteriaceae	Edaphobacter	Edaphobacter_pt_74.58
ASV_28313	Bacteria	Acidobacteria	Acidobacteriia	Acidobacteriales	Acidobacteriaceae	Edaphobacter	Edaphobacter_pt_74.58
ASV_10321	Bacteria	Acidobacteria	Acidobacteriia	Acidobacteriales	Acidobacteriaceae	Edaphobacter	Edaphobacter_pt_74.58
ASV_43301	Bacteria	Acidobacteria	Acidobacteriia	Acidobacteriales	Acidobacteriaceae	Edaphobacter	Edaphobacter_pt_74.58
ASV_21534	Bacteria	Acidobacteria	Acidobacteriia	Acidobacteriales	Acidobacteriaceae	Edaphobacter	Edaphobacter_pt_74.58
ASV_39190	Bacteria	Acidobacteria	Acidobacteriia	Acidobacteriales	Acidobacteriaceae	Edaphobacter	Edaphobacter_pt_74.58
ASV_48356	Bacteria	Acidobacteria	Acidobacteriia	Acidobacteriales	Acidobacteriaceae	Edaphobacter	Edaphobacter_pt_74.58
ASV_63683	Bacteria	Acidobacteria	Acidobacteriia	Acidobacteriales	Acidobacteriaceae	Edaphobacter	Edaphobacter_pt_74.58
ASV_24200	Bacteria	Acidobacteria	Acidobacteriia	Acidobacteriales	Acidobacteriaceae	Edaphobacter	Edaphobacter_pt_74.58
ASV_38545	Bacteria	Acidobacteria	Acidobacteriia	Acidobacteriales	Acidobacteriaceae	Edaphobacter	Edaphobacter_pt_74.58
ASV_61261	Bacteria	Acidobacteria	Acidobacteriia	Acidobacteriales	Acidobacteriaceae	Edaphobacter	Edaphobacter_pt_74.M.1
ASV_36516	Bacteria	Acidobacteria	Acidobacteriia	Acidobacteriales	Acidobacteriaceae	Edaphobacter	Edaphobacter_pt_74.M.10
ASV_12614	Bacteria	Acidobacteria	Acidobacteriia	Acidobacteriales	Acidobacteriaceae	Edaphobacter	Edaphobacter_pt_74.M.11
ASV_65810	Bacteria	Acidobacteria	Acidobacteriia	Acidobacteriales	Acidobacteriaceae	Edaphobacter	Edaphobacter_pt_74.M.12
ASV_28387	Bacteria	Acidobacteria	Acidobacteriia	Acidobacteriales	Acidobacteriaceae	Edaphobacter	Edaphobacter_pt_74.M.13
ASV_71385	Bacteria	Acidobacteria	Acidobacteriia	Acidobacteriales	Acidobacteriaceae	Edaphobacter	Edaphobacter_pt_74.M.14
ASV_6882	Bacteria	Acidobacteria	Acidobacteriia	Acidobacteriales	Acidobacteriaceae	Edaphobacter	Edaphobacter_pt_74.M.15
ASV_2248	Bacteria	Acidobacteria	Acidobacteriia	Acidobacteriales	Acidobacteriaceae	Edaphobacter	Edaphobacter_pt_74.M.16
ASV_74600	Bacteria	Acidobacteria	Acidobacteriia	Acidobacteriales	Acidobacteriaceae	Edaphobacter	Edaphobacter_pt_74.M.17
ASV_79104	Bacteria	Acidobacteria	Acidobacteriia	Acidobacteriales	Acidobacteriaceae	Edaphobacter	Edaphobacter_pt_74.M.18
ASV_13512	Bacteria	Acidobacteria	Acidobacteriia	Acidobacteriales	Acidobacteriaceae	Edaphobacter	Edaphobacter_pt_74.M.19
ASV_11593	Bacteria	Acidobacteria	Acidobacteriia	Acidobacteriales	Acidobacteriaceae	Edaphobacter	Edaphobacter_pt_74.M.2
ASV_51703	Bacteria	Acidobacteria	Acidobacteriia	Acidobacteriales	Acidobacteriaceae	Edaphobacter	Edaphobacter_pt_74.M.20
ASV_11301	Bacteria	Acidobacteria	Acidobacteriia	Acidobacteriales	Acidobacteriaceae	Edaphobacter	Edaphobacter_pt_74.M.21
ASV_70467	Bacteria	Acidobacteria	Acidobacteriia	Acidobacteriales	Acidobacteriaceae	Edaphobacter	Edaphobacter_pt_74.M.22
ASV_18136	Bacteria	Acidobacteria	Acidobacteriia	Acidobacteriales	Acidobacteriaceae	Edaphobacter	Edaphobacter_pt_74.M.23
ASV_60243	Bacteria	Acidobacteria	Acidobacteriia	Acidobacteriales	Acidobacteriaceae	Edaphobacter	Edaphobacter_pt_74.M.24
ASV_11991	Bacteria	Acidobacteria	Acidobacteriia	Acidobacteriales	Acidobacteriaceae	Edaphobacter	Edaphobacter_pt_74.M.25
ASV_12208	Bacteria	Acidobacteria	Acidobacteriia	Acidobacteriales	Acidobacteriaceae	Edaphobacter	Edaphobacter_pt_74.M.26
ASV_3164	Bacteria	Acidobacteria	Acidobacteriia	Acidobacteriales	Acidobacteriaceae	Edaphobacter	Edaphobacter_pt_74.M.27
ASV_35628	Bacteria	Acidobacteria	Acidobacteriia	Acidobacteriales	Acidobacteriaceae	Edaphobacter	Edaphobacter_pt_74.M.28
ASV_73564	Bacteria	Acidobacteria	Acidobacteriia	Acidobacteriales	Acidobacteriaceae	Edaphobacter	Edaphobacter_pt_74.M.29
ASV_59419	Bacteria	Acidobacteria	Acidobacteriia	Acidobacteriales	Acidobacteriaceae	Edaphobacter	Edaphobacter_pt_74.M.3
ASV_72829	Bacteria	Acidobacteria	Acidobacteriia	Acidobacteriales	Acidobacteriaceae	Edaphobacter	Edaphobacter_pt_74.M.30
ASV_19132	Bacteria	Acidobacteria	Acidobacteriia	Acidobacteriales	Acidobacteriaceae	Edaphobacter	Edaphobacter_pt_74.M.31
ASV_56629	Bacteria	Acidobacteria	Acidobacteriia	Acidobacteriales	Acidobacteriaceae	Edaphobacter	Edaphobacter_pt_74.M.32
ASV_12529	Bacteria	Acidobacteria	Acidobacteriia	Acidobacteriales	Acidobacteriaceae	Edaphobacter	Edaphobacter_pt_74.M.33
ASV_10898	Bacteria	Acidobacteria	Acidobacteriia	Acidobacteriales	Acidobacteriaceae	Edaphobacter	Edaphobacter_pt_74.M.34
ASV_12431	Bacteria	Acidobacteria	Acidobacteriia	Acidobacteriales	Acidobacteriaceae	Edaphobacter	Edaphobacter_pt_74.M.35
ASV_35643	Bacteria	Acidobacteria	Acidobacteriia	Acidobacteriales	Acidobacteriaceae	Edaphobacter	Edaphobacter_pt_74.M.36
ASV_58235	Bacteria	Acidobacteria	Acidobacteriia	Acidobacteriales	Acidobacteriaceae	Edaphobacter	Edaphobacter_pt_74.M.37
ASV_58969	Bacteria	Acidobacteria	Acidobacteriia	Acidobacteriales	Acidobacteriaceae	Edaphobacter	Edaphobacter_pt_74.M.38
ASV_2450	Bacteria	Acidobacteria	Acidobacteriia	Acidobacteriales	Acidobacteriaceae	Edaphobacter	Edaphobacter_pt_74.M.39
ASV_54055	Bacteria	Acidobacteria	Acidobacteriia	Acidobacteriales	Acidobacteriaceae	Edaphobacter	Edaphobacter_pt_74.M.4
ASV_12091	Bacteria	Acidobacteria	Acidobacteriia	Acidobacteriales	Acidobacteriaceae	Edaphobacter	Edaphobacter_pt_74.M.40
ASV_1147	Bacteria	Acidobacteria	Acidobacteriia	Acidobacteriales	Acidobacteriaceae	Edaphobacter	Edaphobacter_pt_74.M.41
ASV_62652	Bacteria	Acidobacteria	Acidobacteriia	Acidobacteriales	Acidobacteriaceae	Edaphobacter	Edaphobacter_pt_74.M.42
ASV_22809	Bacteria	Acidobacteria	Acidobacteriia	Acidobacteriales	Acidobacteriaceae	Edaphobacter	Edaphobacter_pt_74.M.43
ASV_66660	Bacteria	Acidobacteria	Acidobacteriia	Acidobacteriales	Acidobacteriaceae	Edaphobacter	Edaphobacter_pt_74.M.44
ASV_34665	Bacteria	Acidobacteria	Acidobacteriia	Acidobacteriales	Acidobacteriaceae	Edaphobacter	Edaphobacter_pt_74.M.45
ASV_2647	Bacteria	Acidobacteria	Acidobacteriia	Acidobacteriales	Acidobacteriaceae	Edaphobacter	Edaphobacter_pt_74.M.46
ASV_35929	Bacteria	Acidobacteria	Acidobacteriia	Acidobacteriales	Acidobacteriaceae	Edaphobacter	Edaphobacter_pt_74.M.47
ASV_10972	Bacteria	Acidobacteria	Acidobacteriia	Acidobacteriales	Acidobacteriaceae	Edaphobacter	Edaphobacter_pt_74.M.48
ASV_7761	Bacteria	Acidobacteria	Acidobacteriia	Acidobacteriales	Acidobacteriaceae	Edaphobacter	Edaphobacter_pt_74.M.49
ASV_79523	Bacteria	Acidobacteria	Acidobacteriia	Acidobacteriales	Acidobacteriaceae	Edaphobacter	Edaphobacter_pt_74.M.5
ASV_14091	Bacteria	Acidobacteria	Acidobacteriia	Acidobacteriales	Acidobacteriaceae	Edaphobacter	Edaphobacter_pt_74.M.50
ASV_12543	Bacteria	Acidobacteria	Acidobacteriia	Acidobacteriales	Acidobacteriaceae	Edaphobacter	Edaphobacter_pt_74.M.51
ASV_42823	Bacteria	Acidobacteria	Acidobacteriia	Acidobacteriales	Acidobacteriaceae	Edaphobacter	Edaphobacter_pt_74.M.52
ASV_7157	Bacteria	Acidobacteria	Acidobacteriia	Acidobacteriales	Acidobacteriaceae	Edaphobacter	Edaphobacter_pt_74.M.53
ASV_53730	Bacteria	Acidobacteria	Acidobacteriia	Acidobacteriales	Acidobacteriaceae	Edaphobacter	Edaphobacter_pt_74.M.54
ASV_55070	Bacteria	Acidobacteria	Acidobacteriia	Acidobacteriales	Acidobacteriaceae	Edaphobacter	Edaphobacter_pt_74.M.55
ASV_10427	Bacteria	Acidobacteria	Acidobacteriia	Acidobacteriales	Acidobacteriaceae	Edaphobacter	Edaphobacter_pt_74.M.56
ASV_31916	Bacteria	Acidobacteria	Acidobacteriia	Acidobacteriales	Acidobacteriaceae	Edaphobacter	Edaphobacter_pt_74.M.57
ASV_35882	Bacteria	Acidobacteria	Acidobacteriia	Acidobacteriales	Acidobacteriaceae	Edaphobacter	Edaphobacter_pt_74.M.58
ASV_47354	Bacteria	Acidobacteria	Acidobacteriia	Acidobacteriales	Acidobacteriaceae	Edaphobacter	Edaphobacter_pt_74.M.59
ASV_563	Bacteria	Acidobacteria	Acidobacteriia	Acidobacteriales	Acidobacteriaceae	Edaphobacter	Edaphobacter_pt_74.M.6
ASV_30774	Bacteria	Acidobacteria	Acidobacteriia	Acidobacteriales	Acidobacteriaceae	Edaphobacter	Edaphobacter_pt_74.M.60
ASV_656	Bacteria	Acidobacteria	Acidobacteriia	Acidobacteriales	Acidobacteriaceae	Edaphobacter	Edaphobacter_pt_74.M.61
ASV_29331	Bacteria	Acidobacteria	Acidobacteriia	Acidobacteriales	Acidobacteriaceae	Edaphobacter	Edaphobacter_pt_74.M.62
ASV_42071	Bacteria	Acidobacteria	Acidobacteriia	Acidobacteriales	Acidobacteriaceae	Edaphobacter	Edaphobacter_pt_74.M.63
ASV_54879	Bacteria	Acidobacteria	Acidobacteriia	Acidobacteriales	Acidobacteriaceae	Edaphobacter	Edaphobacter_pt_74.M.64
ASV_73516	Bacteria	Acidobacteria	Acidobacteriia	Acidobacteriales	Acidobacteriaceae	Edaphobacter	Edaphobacter_pt_74.M.65
ASV_58383	Bacteria	Acidobacteria	Acidobacteriia	Acidobacteriales	Acidobacteriaceae	Edaphobacter	Edaphobacter_pt_74.M.66
ASV_39569	Bacteria	Acidobacteria	Acidobacteriia	Acidobacteriales	Acidobacteriaceae	Edaphobacter	Edaphobacter_pt_74.M.7
ASV_218	Bacteria	Acidobacteria	Acidobacteriia	Acidobacteriales	Acidobacteriaceae	Edaphobacter	Edaphobacter_pt_74.M.8
ASV_66994	Bacteria	Acidobacteria	Acidobacteriia	Acidobacteriales	Acidobacteriaceae	Edaphobacter	Edaphobacter_pt_74.M.9
ASV_20216	Bacteria	Acidobacteria	Acidobacteriia	Acidobacteriales	Acidobacteriaceae	Edaphobacter	Edaphobacter_rosea
ASV_15326	Bacteria	Acidobacteria	Acidobacteriia	Acidobacteriales	Acidobacteriaceae	Edaphobacter	Edaphobacter_rosea
ASV_7657	Bacteria	Acidobacteria	Acidobacteriia	Acidobacteriales	Acidobacteriaceae	Edaphobacter	Edaphobacter_roseus
ASV_70427	Bacteria	Acidobacteria	Acidobacteriia	Acidobacteriales	Acidobacteriaceae	Edaphobacter	Edaphobacter_roseus
ASV_2320	Bacteria	Acidobacteria	Acidobacteriia	Acidobacteriales	Acidobacteriaceae	Edaphobacter	Edaphobacter_roseus
ASV_53814	Bacteria	Acidobacteria	Acidobacteriia	Acidobacteriales	Acidobacteriaceae	Edaphobacter	Edaphobacter_saanensis
ASV_27302	Bacteria	Acidobacteria	Acidobacteriia	Acidobacteriales	Acidobacteriaceae	FJ936824_g	FJ936824_g_JF703326_s
ASV_15724	Bacteria	Acidobacteria	Acidobacteriia	Acidobacteriales	Acidobacteriaceae	HM748675_g	HM748675_g_PAC001823_s
ASV_48011	Bacteria	Acidobacteria	Acidobacteriia	Acidobacteriales	Acidobacteriaceae	HM748675_g	HM748675_g_PAC001823_s
ASV_50193	Bacteria	Acidobacteria	Acidobacteriia	Acidobacteriales	Acidobacteriaceae	HM748675_g	HM748675_g_pt_76.45
ASV_25394	Bacteria	Acidobacteria	Acidobacteriia	Acidobacteriales	Acidobacteriaceae	HM748675_g	HM748675_g_pt_76.45
ASV_48623	Bacteria	Acidobacteria	Acidobacteriia	Acidobacteriales	Acidobacteriaceae	HM748675_g	HM748675_g_pt_76.45
ASV_52804	Bacteria	Acidobacteria	Acidobacteriia	Acidobacteriales	Acidobacteriaceae	HM748675_g	HM748675_g_pt_76.M.1
ASV_8470	Bacteria	Acidobacteria	Acidobacteriia	Acidobacteriales	Acidobacteriaceae	HM748675_g	HM748675_g_pt_76.M.2
ASV_6003	Bacteria	Acidobacteria	Acidobacteriia	Acidobacteriales	Acidobacteriaceae	HM748676_g	HM748676_g_EF516260_s
ASV_78990	Bacteria	Acidobacteria	Acidobacteriia	Acidobacteriales	Acidobacteriaceae	HM748676_g	HM748676_g_EF516260_s
ASV_49226	Bacteria	Acidobacteria	Acidobacteriia	Acidobacteriales	Acidobacteriaceae	HM748676_g	HM748676_g_EF516847_s
ASV_5976	Bacteria	Acidobacteria	Acidobacteriia	Acidobacteriales	Acidobacteriaceae	HM748676_g	HM748676_g_FJ625313_s
ASV_46319	Bacteria	Acidobacteria	Acidobacteriia	Acidobacteriales	Acidobacteriaceae	HM748676_g	HM748676_g_FJ625313_s
ASV_24196	Bacteria	Acidobacteria	Acidobacteriia	Acidobacteriales	Acidobacteriaceae	HM748676_g	HM748676_g_FJ625313_s
ASV_19990	Bacteria	Acidobacteria	Acidobacteriia	Acidobacteriales	Acidobacteriaceae	HM748676_g	HM748676_g_FJ625313_s
ASV_4788	Bacteria	Acidobacteria	Acidobacteriia	Acidobacteriales	Acidobacteriaceae	HM748676_g	HM748676_g_HM748676_s
ASV_1486	Bacteria	Acidobacteria	Acidobacteriia	Acidobacteriales	Acidobacteriaceae	HM748676_g	HM748676_g_PAC000337_s
ASV_16446	Bacteria	Acidobacteria	Acidobacteriia	Acidobacteriales	Acidobacteriaceae	HM748676_g	HM748676_g_PAC001790_s
ASV_21886	Bacteria	Acidobacteria	Acidobacteriia	Acidobacteriales	Acidobacteriaceae	HM748676_g	HM748676_g_PAC001790_s
ASV_32531	Bacteria	Acidobacteria	Acidobacteriia	Acidobacteriales	Acidobacteriaceae	HM748676_g	HM748676_g_pt_75.17
ASV_62632	Bacteria	Acidobacteria	Acidobacteriia	Acidobacteriales	Acidobacteriaceae	HM748676_g	HM748676_g_pt_75.17
ASV_70969	Bacteria	Acidobacteria	Acidobacteriia	Acidobacteriales	Acidobacteriaceae	HM748676_g	HM748676_g_pt_75.19
ASV_10556	Bacteria	Acidobacteria	Acidobacteriia	Acidobacteriales	Acidobacteriaceae	HM748676_g	HM748676_g_pt_75.19
ASV_2390	Bacteria	Acidobacteria	Acidobacteriia	Acidobacteriales	Acidobacteriaceae	HM748676_g	HM748676_g_pt_75.19
ASV_17556	Bacteria	Acidobacteria	Acidobacteriia	Acidobacteriales	Acidobacteriaceae	HM748676_g	HM748676_g_pt_75.19
ASV_17057	Bacteria	Acidobacteria	Acidobacteriia	Acidobacteriales	Acidobacteriaceae	HM748676_g	HM748676_g_pt_75.19
ASV_79047	Bacteria	Acidobacteria	Acidobacteriia	Acidobacteriales	Acidobacteriaceae	HM748676_g	HM748676_g_pt_75.20
ASV_53649	Bacteria	Acidobacteria	Acidobacteriia	Acidobacteriales	Acidobacteriaceae	HM748676_g	HM748676_g_pt_75.20
ASV_50929	Bacteria	Acidobacteria	Acidobacteriia	Acidobacteriales	Acidobacteriaceae	HM748676_g	HM748676_g_pt_75.20
ASV_1765	Bacteria	Acidobacteria	Acidobacteriia	Acidobacteriales	Acidobacteriaceae	HM748676_g	HM748676_g_pt_75.21
ASV_24390	Bacteria	Acidobacteria	Acidobacteriia	Acidobacteriales	Acidobacteriaceae	HM748676_g	HM748676_g_pt_75.21
ASV_7604	Bacteria	Acidobacteria	Acidobacteriia	Acidobacteriales	Acidobacteriaceae	HM748676_g	HM748676_g_pt_75.23
ASV_9724	Bacteria	Acidobacteria	Acidobacteriia	Acidobacteriales	Acidobacteriaceae	HM748676_g	HM748676_g_pt_75.23
ASV_9169	Bacteria	Acidobacteria	Acidobacteriia	Acidobacteriales	Acidobacteriaceae	HM748676_g	HM748676_g_pt_75.23
ASV_8541	Bacteria	Acidobacteria	Acidobacteriia	Acidobacteriales	Acidobacteriaceae	HM748676_g	HM748676_g_pt_75.23
ASV_6158	Bacteria	Acidobacteria	Acidobacteriia	Acidobacteriales	Acidobacteriaceae	HM748676_g	HM748676_g_pt_75.23
ASV_80000	Bacteria	Acidobacteria	Acidobacteriia	Acidobacteriales	Acidobacteriaceae	HM748676_g	HM748676_g_pt_75.24
ASV_65501	Bacteria	Acidobacteria	Acidobacteriia	Acidobacteriales	Acidobacteriaceae	HM748676_g	HM748676_g_pt_75.24
ASV_40224	Bacteria	Acidobacteria	Acidobacteriia	Acidobacteriales	Acidobacteriaceae	HM748676_g	HM748676_g_pt_75.26
ASV_12717	Bacteria	Acidobacteria	Acidobacteriia	Acidobacteriales	Acidobacteriaceae	HM748676_g	HM748676_g_pt_75.26
ASV_16223	Bacteria	Acidobacteria	Acidobacteriia	Acidobacteriales	Acidobacteriaceae	HM748676_g	HM748676_g_pt_75.26
ASV_34967	Bacteria	Acidobacteria	Acidobacteriia	Acidobacteriales	Acidobacteriaceae	HM748676_g	HM748676_g_pt_75.26
ASV_46807	Bacteria	Acidobacteria	Acidobacteriia	Acidobacteriales	Acidobacteriaceae	HM748676_g	HM748676_g_pt_75.26
ASV_5335	Bacteria	Acidobacteria	Acidobacteriia	Acidobacteriales	Acidobacteriaceae	HM748676_g	HM748676_g_pt_75.26
ASV_21834	Bacteria	Acidobacteria	Acidobacteriia	Acidobacteriales	Acidobacteriaceae	HM748676_g	HM748676_g_pt_75.26
ASV_6563	Bacteria	Acidobacteria	Acidobacteriia	Acidobacteriales	Acidobacteriaceae	HM748676_g	HM748676_g_pt_75.M.1
ASV_40651	Bacteria	Acidobacteria	Acidobacteriia	Acidobacteriales	Acidobacteriaceae	HM748676_g	HM748676_g_pt_75.M.10
ASV_30880	Bacteria	Acidobacteria	Acidobacteriia	Acidobacteriales	Acidobacteriaceae	HM748676_g	HM748676_g_pt_75.M.11
ASV_34225	Bacteria	Acidobacteria	Acidobacteriia	Acidobacteriales	Acidobacteriaceae	HM748676_g	HM748676_g_pt_75.M.12
ASV_40039	Bacteria	Acidobacteria	Acidobacteriia	Acidobacteriales	Acidobacteriaceae	HM748676_g	HM748676_g_pt_75.M.13
ASV_31839	Bacteria	Acidobacteria	Acidobacteriia	Acidobacteriales	Acidobacteriaceae	HM748676_g	HM748676_g_pt_75.M.14
ASV_30580	Bacteria	Acidobacteria	Acidobacteriia	Acidobacteriales	Acidobacteriaceae	HM748676_g	HM748676_g_pt_75.M.15
ASV_34949	Bacteria	Acidobacteria	Acidobacteriia	Acidobacteriales	Acidobacteriaceae	HM748676_g	HM748676_g_pt_75.M.16
ASV_30550	Bacteria	Acidobacteria	Acidobacteriia	Acidobacteriales	Acidobacteriaceae	HM748676_g	HM748676_g_pt_75.M.17
ASV_12924	Bacteria	Acidobacteria	Acidobacteriia	Acidobacteriales	Acidobacteriaceae	HM748676_g	HM748676_g_pt_75.M.18
ASV_12633	Bacteria	Acidobacteria	Acidobacteriia	Acidobacteriales	Acidobacteriaceae	HM748676_g	HM748676_g_pt_75.M.19
ASV_27968	Bacteria	Acidobacteria	Acidobacteriia	Acidobacteriales	Acidobacteriaceae	HM748676_g	HM748676_g_pt_75.M.2
ASV_12800	Bacteria	Acidobacteria	Acidobacteriia	Acidobacteriales	Acidobacteriaceae	HM748676_g	HM748676_g_pt_75.M.20
ASV_8129	Bacteria	Acidobacteria	Acidobacteriia	Acidobacteriales	Acidobacteriaceae	HM748676_g	HM748676_g_pt_75.M.21
ASV_13052	Bacteria	Acidobacteria	Acidobacteriia	Acidobacteriales	Acidobacteriaceae	HM748676_g	HM748676_g_pt_75.M.22
ASV_12980	Bacteria	Acidobacteria	Acidobacteriia	Acidobacteriales	Acidobacteriaceae	HM748676_g	HM748676_g_pt_75.M.23
ASV_41047	Bacteria	Acidobacteria	Acidobacteriia	Acidobacteriales	Acidobacteriaceae	HM748676_g	HM748676_g_pt_75.M.24
ASV_6745	Bacteria	Acidobacteria	Acidobacteriia	Acidobacteriales	Acidobacteriaceae	HM748676_g	HM748676_g_pt_75.M.25
ASV_61845	Bacteria	Acidobacteria	Acidobacteriia	Acidobacteriales	Acidobacteriaceae	HM748676_g	HM748676_g_pt_75.M.26
ASV_12684	Bacteria	Acidobacteria	Acidobacteriia	Acidobacteriales	Acidobacteriaceae	HM748676_g	HM748676_g_pt_75.M.27
ASV_10659	Bacteria	Acidobacteria	Acidobacteriia	Acidobacteriales	Acidobacteriaceae	HM748676_g	HM748676_g_pt_75.M.28
ASV_13470	Bacteria	Acidobacteria	Acidobacteriia	Acidobacteriales	Acidobacteriaceae	HM748676_g	HM748676_g_pt_75.M.29
ASV_24229	Bacteria	Acidobacteria	Acidobacteriia	Acidobacteriales	Acidobacteriaceae	HM748676_g	HM748676_g_pt_75.M.3
ASV_12207	Bacteria	Acidobacteria	Acidobacteriia	Acidobacteriales	Acidobacteriaceae	HM748676_g	HM748676_g_pt_75.M.30
ASV_42281	Bacteria	Acidobacteria	Acidobacteriia	Acidobacteriales	Acidobacteriaceae	HM748676_g	HM748676_g_pt_75.M.31
ASV_40963	Bacteria	Acidobacteria	Acidobacteriia	Acidobacteriales	Acidobacteriaceae	HM748676_g	HM748676_g_pt_75.M.32
ASV_35592	Bacteria	Acidobacteria	Acidobacteriia	Acidobacteriales	Acidobacteriaceae	HM748676_g	HM748676_g_pt_75.M.33
ASV_30139	Bacteria	Acidobacteria	Acidobacteriia	Acidobacteriales	Acidobacteriaceae	HM748676_g	HM748676_g_pt_75.M.34
ASV_12482	Bacteria	Acidobacteria	Acidobacteriia	Acidobacteriales	Acidobacteriaceae	HM748676_g	HM748676_g_pt_75.M.35
ASV_12686	Bacteria	Acidobacteria	Acidobacteriia	Acidobacteriales	Acidobacteriaceae	HM748676_g	HM748676_g_pt_75.M.36
ASV_10729	Bacteria	Acidobacteria	Acidobacteriia	Acidobacteriales	Acidobacteriaceae	HM748676_g	HM748676_g_pt_75.M.37
ASV_6654	Bacteria	Acidobacteria	Acidobacteriia	Acidobacteriales	Acidobacteriaceae	HM748676_g	HM748676_g_pt_75.M.38
ASV_12774	Bacteria	Acidobacteria	Acidobacteriia	Acidobacteriales	Acidobacteriaceae	HM748676_g	HM748676_g_pt_75.M.39
ASV_27014	Bacteria	Acidobacteria	Acidobacteriia	Acidobacteriales	Acidobacteriaceae	HM748676_g	HM748676_g_pt_75.M.4
ASV_26966	Bacteria	Acidobacteria	Acidobacteriia	Acidobacteriales	Acidobacteriaceae	HM748676_g	HM748676_g_pt_75.M.40
ASV_32595	Bacteria	Acidobacteria	Acidobacteriia	Acidobacteriales	Acidobacteriaceae	HM748676_g	HM748676_g_pt_75.M.41
ASV_40231	Bacteria	Acidobacteria	Acidobacteriia	Acidobacteriales	Acidobacteriaceae	HM748676_g	HM748676_g_pt_75.M.42
ASV_12478	Bacteria	Acidobacteria	Acidobacteriia	Acidobacteriales	Acidobacteriaceae	HM748676_g	HM748676_g_pt_75.M.43
ASV_12426	Bacteria	Acidobacteria	Acidobacteriia	Acidobacteriales	Acidobacteriaceae	HM748676_g	HM748676_g_pt_75.M.44
ASV_13051	Bacteria	Acidobacteria	Acidobacteriia	Acidobacteriales	Acidobacteriaceae	HM748676_g	HM748676_g_pt_75.M.45
ASV_36543	Bacteria	Acidobacteria	Acidobacteriia	Acidobacteriales	Acidobacteriaceae	HM748676_g	HM748676_g_pt_75.M.46
ASV_3111	Bacteria	Acidobacteria	Acidobacteriia	Acidobacteriales	Acidobacteriaceae	HM748676_g	HM748676_g_pt_75.M.47
ASV_32864	Bacteria	Acidobacteria	Acidobacteriia	Acidobacteriales	Acidobacteriaceae	HM748676_g	HM748676_g_pt_75.M.48
ASV_24962	Bacteria	Acidobacteria	Acidobacteriia	Acidobacteriales	Acidobacteriaceae	HM748676_g	HM748676_g_pt_75.M.49
ASV_50050	Bacteria	Acidobacteria	Acidobacteriia	Acidobacteriales	Acidobacteriaceae	HM748676_g	HM748676_g_pt_75.M.5
ASV_22151	Bacteria	Acidobacteria	Acidobacteriia	Acidobacteriales	Acidobacteriaceae	HM748676_g	HM748676_g_pt_75.M.50
ASV_12682	Bacteria	Acidobacteria	Acidobacteriia	Acidobacteriales	Acidobacteriaceae	HM748676_g	HM748676_g_pt_75.M.51
ASV_62692	Bacteria	Acidobacteria	Acidobacteriia	Acidobacteriales	Acidobacteriaceae	HM748676_g	HM748676_g_pt_75.M.52
ASV_14163	Bacteria	Acidobacteria	Acidobacteriia	Acidobacteriales	Acidobacteriaceae	HM748676_g	HM748676_g_pt_75.M.53
ASV_12366	Bacteria	Acidobacteria	Acidobacteriia	Acidobacteriales	Acidobacteriaceae	HM748676_g	HM748676_g_pt_75.M.54
ASV_12083	Bacteria	Acidobacteria	Acidobacteriia	Acidobacteriales	Acidobacteriaceae	HM748676_g	HM748676_g_pt_75.M.55
ASV_12269	Bacteria	Acidobacteria	Acidobacteriia	Acidobacteriales	Acidobacteriaceae	HM748676_g	HM748676_g_pt_75.M.56
ASV_42356	Bacteria	Acidobacteria	Acidobacteriia	Acidobacteriales	Acidobacteriaceae	HM748676_g	HM748676_g_pt_75.M.57
ASV_30255	Bacteria	Acidobacteria	Acidobacteriia	Acidobacteriales	Acidobacteriaceae	HM748676_g	HM748676_g_pt_75.M.58
ASV_1035	Bacteria	Acidobacteria	Acidobacteriia	Acidobacteriales	Acidobacteriaceae	HM748676_g	HM748676_g_pt_75.M.59
ASV_13469	Bacteria	Acidobacteria	Acidobacteriia	Acidobacteriales	Acidobacteriaceae	HM748676_g	HM748676_g_pt_75.M.6
ASV_13554	Bacteria	Acidobacteria	Acidobacteriia	Acidobacteriales	Acidobacteriaceae	HM748676_g	HM748676_g_pt_75.M.60
ASV_10665	Bacteria	Acidobacteria	Acidobacteriia	Acidobacteriales	Acidobacteriaceae	HM748676_g	HM748676_g_pt_75.M.61
ASV_24315	Bacteria	Acidobacteria	Acidobacteriia	Acidobacteriales	Acidobacteriaceae	HM748676_g	HM748676_g_pt_75.M.62
ASV_36042	Bacteria	Acidobacteria	Acidobacteriia	Acidobacteriales	Acidobacteriaceae	HM748676_g	HM748676_g_pt_75.M.63
ASV_12937	Bacteria	Acidobacteria	Acidobacteriia	Acidobacteriales	Acidobacteriaceae	HM748676_g	HM748676_g_pt_75.M.64
ASV_48879	Bacteria	Acidobacteria	Acidobacteriia	Acidobacteriales	Acidobacteriaceae	HM748676_g	HM748676_g_pt_75.M.65
ASV_9716	Bacteria	Acidobacteria	Acidobacteriia	Acidobacteriales	Acidobacteriaceae	HM748676_g	HM748676_g_pt_75.M.66
ASV_24889	Bacteria	Acidobacteria	Acidobacteriia	Acidobacteriales	Acidobacteriaceae	HM748676_g	HM748676_g_pt_75.M.7
ASV_70535	Bacteria	Acidobacteria	Acidobacteriia	Acidobacteriales	Acidobacteriaceae	HM748676_g	HM748676_g_pt_75.M.8
ASV_39731	Bacteria	Acidobacteria	Acidobacteriia	Acidobacteriales	Acidobacteriaceae	HM748676_g	HM748676_g_pt_75.M.9
ASV_51453	Bacteria	Acidobacteria	Acidobacteriia	Acidobacteriales	Acidobacteriaceae	HM748739_g	HM748739_g_EU881286_s
ASV_49708	Bacteria	Acidobacteria	Acidobacteriia	Acidobacteriales	Acidobacteriaceae	HM748739_g	HM748739_g_EU881286_s
ASV_48097	Bacteria	Acidobacteria	Acidobacteriia	Acidobacteriales	Acidobacteriaceae	HM748739_g	HM748739_g_EU881286_s
ASV_10979	Bacteria	Acidobacteria	Acidobacteriia	Acidobacteriales	Acidobacteriaceae	HM748739_g	HM748739_g_HM748739_s
ASV_9190	Bacteria	Acidobacteria	Acidobacteriia	Acidobacteriales	Acidobacteriaceae	HM748739_g	HM748739_g_HM748739_s
ASV_79957	Bacteria	Acidobacteria	Acidobacteriia	Acidobacteriales	Acidobacteriaceae	HM748739_g	HM748739_g_HM748739_s
ASV_46496	Bacteria	Acidobacteria	Acidobacteriia	Acidobacteriales	Acidobacteriaceae	HM748739_g	HM748739_g_HM748739_s
ASV_13945	Bacteria	Acidobacteria	Acidobacteriia	Acidobacteriales	Acidobacteriaceae	HM748739_g	HM748739_g_HM748739_s
ASV_6469	Bacteria	Acidobacteria	Acidobacteriia	Acidobacteriales	Acidobacteriaceae	HM748739_g	HM748739_g_HM748739_s
ASV_27990	Bacteria	Acidobacteria	Acidobacteriia	Acidobacteriales	Acidobacteriaceae	HM748739_g	HM748739_g_HM748739_s
ASV_14223	Bacteria	Acidobacteria	Acidobacteriia	Acidobacteriales	Acidobacteriaceae	HM748739_g	HM748739_g_HM748739_s
ASV_59806	Bacteria	Acidobacteria	Acidobacteriia	Acidobacteriales	Acidobacteriaceae	HM748739_g	HM748739_g_JQ861371_s
ASV_7691	Bacteria	Acidobacteria	Acidobacteriia	Acidobacteriales	Acidobacteriaceae	HM748739_g	HM748739_g_PAC002214_s
ASV_25890	Bacteria	Acidobacteria	Acidobacteriia	Acidobacteriales	Acidobacteriaceae	HM748739_g	HM748739_g_PAC002214_s
ASV_47797	Bacteria	Acidobacteria	Acidobacteriia	Acidobacteriales	Acidobacteriaceae	HM748739_g	HM748739_g_pt_75.32
ASV_46201	Bacteria	Acidobacteria	Acidobacteriia	Acidobacteriales	Acidobacteriaceae	HM748739_g	HM748739_g_pt_75.32
ASV_19057	Bacteria	Acidobacteria	Acidobacteriia	Acidobacteriales	Acidobacteriaceae	HM748739_g	HM748739_g_pt_75.36
ASV_51132	Bacteria	Acidobacteria	Acidobacteriia	Acidobacteriales	Acidobacteriaceae	HM748739_g	HM748739_g_pt_75.36
ASV_12827	Bacteria	Acidobacteria	Acidobacteriia	Acidobacteriales	Acidobacteriaceae	HM748739_g	HM748739_g_pt_75.M.1
ASV_50905	Bacteria	Acidobacteria	Acidobacteriia	Acidobacteriales	Acidobacteriaceae	HM748739_g	HM748739_g_pt_75.M.2
ASV_19483	Bacteria	Acidobacteria	Acidobacteriia	Acidobacteriales	Acidobacteriaceae	HM748739_g	HM748739_g_pt_75.M.3
ASV_29314	Bacteria	Acidobacteria	Acidobacteriia	Acidobacteriales	Acidobacteriaceae	HM748739_g	HM748739_g_pt_75.M.4
ASV_22815	Bacteria	Acidobacteria	Acidobacteriia	Acidobacteriales	Acidobacteriaceae	HM748739_g	HM748739_g_pt_75.M.5
ASV_42875	Bacteria	Acidobacteria	Acidobacteriia	Acidobacteriales	Acidobacteriaceae	HM748739_g	HM748739_g_pt_75.M.6
ASV_24307	Bacteria	Acidobacteria	Acidobacteriia	Acidobacteriales	Acidobacteriaceae	HM748739_g	HM748739_g_pt_75.M.7
ASV_29886	Bacteria	Acidobacteria	Acidobacteriia	Acidobacteriales	Acidobacteriaceae	HM748739_g	HM748739_g_pt_75.M.8
ASV_37335	Bacteria	Acidobacteria	Acidobacteriia	Acidobacteriales	Acidobacteriaceae	HM748739_g	HM748739_g_pt_75.M.9
ASV_6635	Bacteria	Acidobacteria	Acidobacteriia	Acidobacteriales	Acidobacteriaceae	HM748739_g	HM748739_g_pt_76.47
ASV_78124	Bacteria	Acidobacteria	Acidobacteriia	Acidobacteriales	Acidobacteriaceae	HM748739_g	HM748739_g_pt_76.47
ASV_7348	Bacteria	Acidobacteria	Acidobacteriia	Acidobacteriales	Acidobacteriaceae	HM748739_g	HM748739_g_pt_76.47
ASV_25374	Bacteria	Acidobacteria	Acidobacteriia	Acidobacteriales	Acidobacteriaceae	HM748739_g	HM748739_g_pt_76.47
ASV_49821	Bacteria	Acidobacteria	Acidobacteriia	Acidobacteriales	Acidobacteriaceae	HM748739_g	HM748739_g_pt_76.47.2
ASV_41183	Bacteria	Acidobacteria	Acidobacteriia	Acidobacteriales	Acidobacteriaceae	HM748739_g	HM748739_g_pt_76.47.2
ASV_7290	Bacteria	Acidobacteria	Acidobacteriia	Acidobacteriales	Acidobacteriaceae	HM748754_g	HM748754_g_EF018503_s
ASV_40890	Bacteria	Acidobacteria	Acidobacteriia	Acidobacteriales	Acidobacteriaceae	HM748754_g	HM748754_g_EF018503_s
ASV_29645	Bacteria	Acidobacteria	Acidobacteriia	Acidobacteriales	Acidobacteriaceae	HM748754_g	HM748754_g_EF018503_s
ASV_46641	Bacteria	Acidobacteria	Acidobacteriia	Acidobacteriales	Acidobacteriaceae	HM748754_g	HM748754_g_EF018503_s
ASV_8146	Bacteria	Acidobacteria	Acidobacteriia	Acidobacteriales	Acidobacteriaceae	HM748754_g	HM748754_g_EF018503_s
ASV_32656	Bacteria	Acidobacteria	Acidobacteriia	Acidobacteriales	Acidobacteriaceae	HM748754_g	HM748754_g_EF018503_s
ASV_38822	Bacteria	Acidobacteria	Acidobacteriia	Acidobacteriales	Acidobacteriaceae	HM748754_g	HM748754_g_EF018503_s
ASV_51575	Bacteria	Acidobacteria	Acidobacteriia	Acidobacteriales	Acidobacteriaceae	HM748754_g	HM748754_g_EF018503_s
ASV_49390	Bacteria	Acidobacteria	Acidobacteriia	Acidobacteriales	Acidobacteriaceae	HM748754_g	HM748754_g_EF018503_s
ASV_46808	Bacteria	Acidobacteria	Acidobacteriia	Acidobacteriales	Acidobacteriaceae	HM748754_g	HM748754_g_EF018503_s
ASV_51667	Bacteria	Acidobacteria	Acidobacteriia	Acidobacteriales	Acidobacteriaceae	HM748754_g	HM748754_g_EF018503_s
ASV_18853	Bacteria	Acidobacteria	Acidobacteriia	Acidobacteriales	Acidobacteriaceae	HM748754_g	HM748754_g_EF018503_s
ASV_75897	Bacteria	Acidobacteria	Acidobacteriia	Acidobacteriales	Acidobacteriaceae	HM748754_g	HM748754_g_EF516179_s
ASV_6362	Bacteria	Acidobacteria	Acidobacteriia	Acidobacteriales	Acidobacteriaceae	HM748754_g	HM748754_g_EF516179_s
ASV_4680	Bacteria	Acidobacteria	Acidobacteriia	Acidobacteriales	Acidobacteriaceae	HM748754_g	HM748754_g_EF516179_s
ASV_44845	Bacteria	Acidobacteria	Acidobacteriia	Acidobacteriales	Acidobacteriaceae	HM748754_g	HM748754_g_EF516179_s
ASV_78956	Bacteria	Acidobacteria	Acidobacteriia	Acidobacteriales	Acidobacteriaceae	HM748754_g	HM748754_g_EF516179_s
ASV_46345	Bacteria	Acidobacteria	Acidobacteriia	Acidobacteriales	Acidobacteriaceae	HM748754_g	HM748754_g_EU044119_s
ASV_48050	Bacteria	Acidobacteria	Acidobacteriia	Acidobacteriales	Acidobacteriaceae	HM748754_g	HM748754_g_GQ339167_s
ASV_498	Bacteria	Acidobacteria	Acidobacteriia	Acidobacteriales	Acidobacteriaceae	HM748754_g	HM748754_g_HM748754_s
ASV_15279	Bacteria	Acidobacteria	Acidobacteriia	Acidobacteriales	Acidobacteriaceae	HM748754_g	HM748754_g_HM748754_s
ASV_7988	Bacteria	Acidobacteria	Acidobacteriia	Acidobacteriales	Acidobacteriaceae	HM748754_g	HM748754_g_pt_76.11
ASV_8702	Bacteria	Acidobacteria	Acidobacteriia	Acidobacteriales	Acidobacteriaceae	HM748754_g	HM748754_g_pt_76.11
ASV_46485	Bacteria	Acidobacteria	Acidobacteriia	Acidobacteriales	Acidobacteriaceae	HM748754_g	HM748754_g_pt_76.11
ASV_48834	Bacteria	Acidobacteria	Acidobacteriia	Acidobacteriales	Acidobacteriaceae	HM748754_g	HM748754_g_pt_76.12
ASV_51007	Bacteria	Acidobacteria	Acidobacteriia	Acidobacteriales	Acidobacteriaceae	HM748754_g	HM748754_g_pt_76.12
ASV_13556	Bacteria	Acidobacteria	Acidobacteriia	Acidobacteriales	Acidobacteriaceae	HM748754_g	HM748754_g_pt_76.12
ASV_50640	Bacteria	Acidobacteria	Acidobacteriia	Acidobacteriales	Acidobacteriaceae	HM748754_g	HM748754_g_pt_76.12
ASV_78859	Bacteria	Acidobacteria	Acidobacteriia	Acidobacteriales	Acidobacteriaceae	HM748754_g	HM748754_g_pt_76.12
ASV_79479	Bacteria	Acidobacteria	Acidobacteriia	Acidobacteriales	Acidobacteriaceae	HM748754_g	HM748754_g_pt_76.M.1
ASV_42408	Bacteria	Acidobacteria	Acidobacteriia	Acidobacteriales	Acidobacteriaceae	HM748754_g	HM748754_g_pt_76.M.10
ASV_39471	Bacteria	Acidobacteria	Acidobacteriia	Acidobacteriales	Acidobacteriaceae	HM748754_g	HM748754_g_pt_76.M.11
ASV_66343	Bacteria	Acidobacteria	Acidobacteriia	Acidobacteriales	Acidobacteriaceae	HM748754_g	HM748754_g_pt_76.M.12
ASV_37670	Bacteria	Acidobacteria	Acidobacteriia	Acidobacteriales	Acidobacteriaceae	HM748754_g	HM748754_g_pt_76.M.13
ASV_30739	Bacteria	Acidobacteria	Acidobacteriia	Acidobacteriales	Acidobacteriaceae	HM748754_g	HM748754_g_pt_76.M.14
ASV_66346	Bacteria	Acidobacteria	Acidobacteriia	Acidobacteriales	Acidobacteriaceae	HM748754_g	HM748754_g_pt_76.M.15
ASV_40925	Bacteria	Acidobacteria	Acidobacteriia	Acidobacteriales	Acidobacteriaceae	HM748754_g	HM748754_g_pt_76.M.16
ASV_20971	Bacteria	Acidobacteria	Acidobacteriia	Acidobacteriales	Acidobacteriaceae	HM748754_g	HM748754_g_pt_76.M.17
ASV_17559	Bacteria	Acidobacteria	Acidobacteriia	Acidobacteriales	Acidobacteriaceae	HM748754_g	HM748754_g_pt_76.M.18
ASV_4650	Bacteria	Acidobacteria	Acidobacteriia	Acidobacteriales	Acidobacteriaceae	HM748754_g	HM748754_g_pt_76.M.19
ASV_1999	Bacteria	Acidobacteria	Acidobacteriia	Acidobacteriales	Acidobacteriaceae	HM748754_g	HM748754_g_pt_76.M.2
ASV_13027	Bacteria	Acidobacteria	Acidobacteriia	Acidobacteriales	Acidobacteriaceae	HM748754_g	HM748754_g_pt_76.M.20
ASV_36099	Bacteria	Acidobacteria	Acidobacteriia	Acidobacteriales	Acidobacteriaceae	HM748754_g	HM748754_g_pt_76.M.21
ASV_35374	Bacteria	Acidobacteria	Acidobacteriia	Acidobacteriales	Acidobacteriaceae	HM748754_g	HM748754_g_pt_76.M.22
ASV_14107	Bacteria	Acidobacteria	Acidobacteriia	Acidobacteriales	Acidobacteriaceae	HM748754_g	HM748754_g_pt_76.M.23
ASV_68234	Bacteria	Acidobacteria	Acidobacteriia	Acidobacteriales	Acidobacteriaceae	HM748754_g	HM748754_g_pt_76.M.24
ASV_12982	Bacteria	Acidobacteria	Acidobacteriia	Acidobacteriales	Acidobacteriaceae	HM748754_g	HM748754_g_pt_76.M.25
ASV_13588	Bacteria	Acidobacteria	Acidobacteriia	Acidobacteriales	Acidobacteriaceae	HM748754_g	HM748754_g_pt_76.M.26
ASV_33376	Bacteria	Acidobacteria	Acidobacteriia	Acidobacteriales	Acidobacteriaceae	HM748754_g	HM748754_g_pt_76.M.3
ASV_40988	Bacteria	Acidobacteria	Acidobacteriia	Acidobacteriales	Acidobacteriaceae	HM748754_g	HM748754_g_pt_76.M.4
ASV_11807	Bacteria	Acidobacteria	Acidobacteriia	Acidobacteriales	Acidobacteriaceae	HM748754_g	HM748754_g_pt_76.M.5
ASV_13824	Bacteria	Acidobacteria	Acidobacteriia	Acidobacteriales	Acidobacteriaceae	HM748754_g	HM748754_g_pt_76.M.6
ASV_13450	Bacteria	Acidobacteria	Acidobacteriia	Acidobacteriales	Acidobacteriaceae	HM748754_g	HM748754_g_pt_76.M.7
ASV_13478	Bacteria	Acidobacteria	Acidobacteriia	Acidobacteriales	Acidobacteriaceae	HM748754_g	HM748754_g_pt_76.M.8
ASV_27885	Bacteria	Acidobacteria	Acidobacteriia	Acidobacteriales	Acidobacteriaceae	HM748754_g	HM748754_g_pt_76.M.9
ASV_15364	Bacteria	Acidobacteria	Acidobacteriia	Acidobacteriales	Acidobacteriaceae	Koribacter	Koribacter_AB240248_s
ASV_60404	Bacteria	Acidobacteria	Acidobacteriia	Acidobacteriales	Acidobacteriaceae	Koribacter	Koribacter_HQ598817_s
ASV_50110	Bacteria	Acidobacteria	Acidobacteriia	Acidobacteriales	Acidobacteriaceae	Koribacter	Koribacter_PAC001832_s
ASV_10200	Bacteria	Acidobacteria	Acidobacteriia	Acidobacteriales	Acidobacteriaceae	Koribacter	Koribacter_PAC001832_s
ASV_17917	Bacteria	Acidobacteria	Acidobacteriia	Acidobacteriales	Acidobacteriaceae	Koribacter	Koribacter_PAC001832_s
ASV_47666	Bacteria	Acidobacteria	Acidobacteriia	Acidobacteriales	Acidobacteriaceae	Koribacter	Koribacter_PAC001946_s
ASV_19645	Bacteria	Acidobacteria	Acidobacteriia	Acidobacteriales	Acidobacteriaceae	Koribacter	Koribacter_PAC001946_s
ASV_24709	Bacteria	Acidobacteria	Acidobacteriia	Acidobacteriales	Acidobacteriaceae	Koribacter	Koribacter_PAC001946_s
ASV_25449	Bacteria	Acidobacteria	Acidobacteriia	Acidobacteriales	Acidobacteriaceae	Koribacter	Koribacter_PAC001946_s
ASV_4700	Bacteria	Acidobacteria	Acidobacteriia	Acidobacteriales	Acidobacteriaceae	Koribacter	Koribacter_PAC001946_s
ASV_11357	Bacteria	Acidobacteria	Acidobacteriia	Acidobacteriales	Acidobacteriaceae	Koribacter	Koribacter_PAC001946_s
ASV_51987	Bacteria	Acidobacteria	Acidobacteriia	Acidobacteriales	Acidobacteriaceae	Koribacter	Koribacter_PAC001946_s
ASV_36311	Bacteria	Acidobacteria	Acidobacteriia	Acidobacteriales	Acidobacteriaceae	Koribacter	Koribacter_PAC001946_s
ASV_4982	Bacteria	Acidobacteria	Acidobacteriia	Acidobacteriales	Acidobacteriaceae	Koribacter	Koribacter_PAC001946_s
ASV_48162	Bacteria	Acidobacteria	Acidobacteriia	Acidobacteriales	Acidobacteriaceae	Koribacter	Koribacter_PAC001946_s
ASV_305	Bacteria	Acidobacteria	Acidobacteriia	Acidobacteriales	Acidobacteriaceae	Koribacter	Koribacter_PAC001946_s
ASV_25149	Bacteria	Acidobacteria	Acidobacteriia	Acidobacteriales	Acidobacteriaceae	Koribacter	Koribacter_pt_76.1
ASV_48730	Bacteria	Acidobacteria	Acidobacteriia	Acidobacteriales	Acidobacteriaceae	Koribacter	Koribacter_pt_76.1
ASV_46289	Bacteria	Acidobacteria	Acidobacteriia	Acidobacteriales	Acidobacteriaceae	Koribacter	Koribacter_pt_76.6
ASV_40113	Bacteria	Acidobacteria	Acidobacteriia	Acidobacteriales	Acidobacteriaceae	Koribacter	Koribacter_pt_76.6
ASV_51551	Bacteria	Acidobacteria	Acidobacteriia	Acidobacteriales	Acidobacteriaceae	Koribacter	Koribacter_pt_76.6
ASV_57422	Bacteria	Acidobacteria	Acidobacteriia	Acidobacteriales	Acidobacteriaceae	Koribacter	Koribacter_pt_76.6
ASV_5364	Bacteria	Acidobacteria	Acidobacteriia	Acidobacteriales	Acidobacteriaceae	Koribacter	Koribacter_pt_76.6
ASV_78678	Bacteria	Acidobacteria	Acidobacteriia	Acidobacteriales	Acidobacteriaceae	Koribacter	Koribacter_pt_76.6
ASV_33190	Bacteria	Acidobacteria	Acidobacteriia	Acidobacteriales	Acidobacteriaceae	Koribacter	Koribacter_pt_76.6
ASV_5700	Bacteria	Acidobacteria	Acidobacteriia	Acidobacteriales	Acidobacteriaceae	Koribacter	Koribacter_pt_76.6
ASV_4531	Bacteria	Acidobacteria	Acidobacteriia	Acidobacteriales	Acidobacteriaceae	Koribacter	Koribacter_pt_76.6
ASV_51735	Bacteria	Acidobacteria	Acidobacteriia	Acidobacteriales	Acidobacteriaceae	Koribacter	Koribacter_pt_76.6
ASV_14023	Bacteria	Acidobacteria	Acidobacteriia	Acidobacteriales	Acidobacteriaceae	Koribacter	Koribacter_pt_76.6
ASV_51966	Bacteria	Acidobacteria	Acidobacteriia	Acidobacteriales	Acidobacteriaceae	Koribacter	Koribacter_pt_76.6
ASV_28768	Bacteria	Acidobacteria	Acidobacteriia	Acidobacteriales	Acidobacteriaceae	Koribacter	Koribacter_pt_76.7
ASV_50296	Bacteria	Acidobacteria	Acidobacteriia	Acidobacteriales	Acidobacteriaceae	Koribacter	Koribacter_pt_76.7
ASV_3209	Bacteria	Acidobacteria	Acidobacteriia	Acidobacteriales	Acidobacteriaceae	Koribacter	Koribacter_pt_76.M.1
ASV_65355	Bacteria	Acidobacteria	Acidobacteriia	Acidobacteriales	Acidobacteriaceae	Koribacter	Koribacter_pt_76.M.10
ASV_37166	Bacteria	Acidobacteria	Acidobacteriia	Acidobacteriales	Acidobacteriaceae	Koribacter	Koribacter_pt_76.M.11
ASV_36180	Bacteria	Acidobacteria	Acidobacteriia	Acidobacteriales	Acidobacteriaceae	Koribacter	Koribacter_pt_76.M.12
ASV_11631	Bacteria	Acidobacteria	Acidobacteriia	Acidobacteriales	Acidobacteriaceae	Koribacter	Koribacter_pt_76.M.13
ASV_51722	Bacteria	Acidobacteria	Acidobacteriia	Acidobacteriales	Acidobacteriaceae	Koribacter	Koribacter_pt_76.M.2
ASV_8954	Bacteria	Acidobacteria	Acidobacteriia	Acidobacteriales	Acidobacteriaceae	Koribacter	Koribacter_pt_76.M.3
ASV_14098	Bacteria	Acidobacteria	Acidobacteriia	Acidobacteriales	Acidobacteriaceae	Koribacter	Koribacter_pt_76.M.4
ASV_10484	Bacteria	Acidobacteria	Acidobacteriia	Acidobacteriales	Acidobacteriaceae	Koribacter	Koribacter_pt_76.M.5
ASV_66870	Bacteria	Acidobacteria	Acidobacteriia	Acidobacteriales	Acidobacteriaceae	Koribacter	Koribacter_pt_76.M.6
ASV_11703	Bacteria	Acidobacteria	Acidobacteriia	Acidobacteriales	Acidobacteriaceae	Koribacter	Koribacter_pt_76.M.7
ASV_78371	Bacteria	Acidobacteria	Acidobacteriia	Acidobacteriales	Acidobacteriaceae	Koribacter	Koribacter_pt_76.M.8
ASV_2401	Bacteria	Acidobacteria	Acidobacteriia	Acidobacteriales	Acidobacteriaceae	Koribacter	Koribacter_pt_76.M.9
ASV_9312	Bacteria	Acidobacteria	Acidobacteriia	Acidobacteriales	Acidobacteriaceae	Occallatibacter	Occallatibacter_JN023789_s
ASV_52007	Bacteria	Acidobacteria	Acidobacteriia	Acidobacteriales	Acidobacteriaceae	Occallatibacter	Occallatibacter_JN023789_s
ASV_20641	Bacteria	Acidobacteria	Acidobacteriia	Acidobacteriales	Acidobacteriaceae	Occallatibacter	Occallatibacter_JN023789_s
ASV_688	Bacteria	Acidobacteria	Acidobacteriia	Acidobacteriales	Acidobacteriaceae	Occallatibacter	Occallatibacter_JN023789_s
ASV_560	Bacteria	Acidobacteria	Acidobacteriia	Acidobacteriales	Acidobacteriaceae	Occallatibacter	Occallatibacter_JN024067_s
ASV_26791	Bacteria	Acidobacteria	Acidobacteriia	Acidobacteriales	Acidobacteriaceae	Occallatibacter	Occallatibacter_JN024067_s
ASV_19556	Bacteria	Acidobacteria	Acidobacteriia	Acidobacteriales	Acidobacteriaceae	Occallatibacter	Occallatibacter_PAC001833_s
ASV_9001	Bacteria	Acidobacteria	Acidobacteriia	Acidobacteriales	Acidobacteriaceae	Occallatibacter	Occallatibacter_PAC001833_s
ASV_6902	Bacteria	Acidobacteria	Acidobacteriia	Acidobacteriales	Acidobacteriaceae	Occallatibacter	Occallatibacter_PAC001991_s
ASV_30667	Bacteria	Acidobacteria	Acidobacteriia	Acidobacteriales	Acidobacteriaceae	Occallatibacter	Occallatibacter_PAC001991_s
ASV_8813	Bacteria	Acidobacteria	Acidobacteriia	Acidobacteriales	Acidobacteriaceae	Occallatibacter	Occallatibacter_pt_82.31
ASV_46887	Bacteria	Acidobacteria	Acidobacteriia	Acidobacteriales	Acidobacteriaceae	Occallatibacter	Occallatibacter_pt_82.31
ASV_18139	Bacteria	Acidobacteria	Acidobacteriia	Acidobacteriales	Acidobacteriaceae	Occallatibacter	Occallatibacter_pt_82.31
ASV_46836	Bacteria	Acidobacteria	Acidobacteriia	Acidobacteriales	Acidobacteriaceae	Occallatibacter	Occallatibacter_pt_82.35
ASV_28523	Bacteria	Acidobacteria	Acidobacteriia	Acidobacteriales	Acidobacteriaceae	Occallatibacter	Occallatibacter_pt_82.35
ASV_5544	Bacteria	Acidobacteria	Acidobacteriia	Acidobacteriales	Acidobacteriaceae	Occallatibacter	Occallatibacter_pt_82.35
ASV_4830	Bacteria	Acidobacteria	Acidobacteriia	Acidobacteriales	Acidobacteriaceae	Occallatibacter	Occallatibacter_pt_82.36
ASV_34290	Bacteria	Acidobacteria	Acidobacteriia	Acidobacteriales	Acidobacteriaceae	Occallatibacter	Occallatibacter_pt_82.36
ASV_830	Bacteria	Acidobacteria	Acidobacteriia	Acidobacteriales	Acidobacteriaceae	Occallatibacter	Occallatibacter_pt_82.M.1
ASV_17682	Bacteria	Acidobacteria	Acidobacteriia	Acidobacteriales	Acidobacteriaceae	Occallatibacter	Occallatibacter_pt_82.M.2
ASV_11546	Bacteria	Acidobacteria	Acidobacteriia	Acidobacteriales	Acidobacteriaceae	Occallatibacter	Occallatibacter_pt_82.M.3
ASV_40019	Bacteria	Acidobacteria	Acidobacteriia	Acidobacteriales	Acidobacteriaceae	Occallatibacter	Occallatibacter_pt_82.M.4
ASV_65450	Bacteria	Acidobacteria	Acidobacteriia	Acidobacteriales	Acidobacteriaceae	Occallatibacter	Occallatibacter_pt_82.M.5
ASV_35677	Bacteria	Acidobacteria	Acidobacteriia	Acidobacteriales	Acidobacteriaceae	Occallatibacter	Occallatibacter_pt_82.M.6
ASV_42398	Bacteria	Acidobacteria	Acidobacteriia	Acidobacteriales	Acidobacteriaceae	Occallatibacter	Occallatibacter_pt_82.M.7
ASV_56549	Bacteria	Acidobacteria	Acidobacteriia	Acidobacteriales	Acidobacteriaceae	Occallatibacter	Occallatibacter_pt_82.M.8
ASV_51284	Bacteria	Acidobacteria	Acidobacteriia	Acidobacteriales	Acidobacteriaceae	Occallatibacter	Occallatibacter_pt_82.M.9
ASV_66530	Bacteria	Acidobacteria	Acidobacteriia	Acidobacteriales	Acidobacteriaceae	PAC000031_g	PAC000031_g_EF516150_s
ASV_48720	Bacteria	Acidobacteria	Acidobacteriia	Acidobacteriales	Acidobacteriaceae	PAC000031_g	PAC000031_g_EF516150_s
ASV_31556	Bacteria	Acidobacteria	Acidobacteriia	Acidobacteriales	Acidobacteriaceae	PAC000031_g	PAC000031_g_EF516501_s
ASV_34222	Bacteria	Acidobacteria	Acidobacteriia	Acidobacteriales	Acidobacteriaceae	PAC000031_g	PAC000031_g_EF516501_s
ASV_1820	Bacteria	Acidobacteria	Acidobacteriia	Acidobacteriales	Acidobacteriaceae	PAC000031_g	PAC000031_g_EU150193_s
ASV_1574	Bacteria	Acidobacteria	Acidobacteriia	Acidobacteriales	Acidobacteriaceae	PAC000031_g	PAC000031_g_EU150193_s
ASV_917	Bacteria	Acidobacteria	Acidobacteriia	Acidobacteriales	Acidobacteriaceae	PAC000031_g	PAC000031_g_EU150193_s
ASV_12024	Bacteria	Acidobacteria	Acidobacteriia	Acidobacteriales	Acidobacteriaceae	PAC000031_g	PAC000031_g_EU150193_s
ASV_27890	Bacteria	Acidobacteria	Acidobacteriia	Acidobacteriales	Acidobacteriaceae	PAC000031_g	PAC000031_g_EU150193_s
ASV_64039	Bacteria	Acidobacteria	Acidobacteriia	Acidobacteriales	Acidobacteriaceae	PAC000031_g	PAC000031_g_EU150227_s
ASV_1169	Bacteria	Acidobacteria	Acidobacteriia	Acidobacteriales	Acidobacteriaceae	PAC000031_g	PAC000031_g_PAC000065_s
ASV_17024	Bacteria	Acidobacteria	Acidobacteriia	Acidobacteriales	Acidobacteriaceae	PAC000031_g	PAC000031_g_PAC001818_s
ASV_6404	Bacteria	Acidobacteria	Acidobacteriia	Acidobacteriales	Acidobacteriaceae	PAC000031_g	PAC000031_g_PAC001818_s
ASV_22767	Bacteria	Acidobacteria	Acidobacteriia	Acidobacteriales	Acidobacteriaceae	PAC000031_g	PAC000031_g_PAC001818_s
ASV_9723	Bacteria	Acidobacteria	Acidobacteriia	Acidobacteriales	Acidobacteriaceae	PAC000031_g	PAC000031_g_PAC001818_s
ASV_47863	Bacteria	Acidobacteria	Acidobacteriia	Acidobacteriales	Acidobacteriaceae	PAC000031_g	PAC000031_g_PAC001819_s
ASV_19079	Bacteria	Acidobacteria	Acidobacteriia	Acidobacteriales	Acidobacteriaceae	PAC000031_g	PAC000031_g_pt_75.12
ASV_56237	Bacteria	Acidobacteria	Acidobacteriia	Acidobacteriales	Acidobacteriaceae	PAC000031_g	PAC000031_g_pt_75.12
ASV_79894	Bacteria	Acidobacteria	Acidobacteriia	Acidobacteriales	Acidobacteriaceae	PAC000031_g	PAC000031_g_pt_75.13
ASV_49528	Bacteria	Acidobacteria	Acidobacteriia	Acidobacteriales	Acidobacteriaceae	PAC000031_g	PAC000031_g_pt_75.13
ASV_5557	Bacteria	Acidobacteria	Acidobacteriia	Acidobacteriales	Acidobacteriaceae	PAC000031_g	PAC000031_g_pt_75.13
ASV_4458	Bacteria	Acidobacteria	Acidobacteriia	Acidobacteriales	Acidobacteriaceae	PAC000031_g	PAC000031_g_pt_75.13
ASV_26079	Bacteria	Acidobacteria	Acidobacteriia	Acidobacteriales	Acidobacteriaceae	PAC000031_g	PAC000031_g_pt_75.13
ASV_8668	Bacteria	Acidobacteria	Acidobacteriia	Acidobacteriales	Acidobacteriaceae	PAC000031_g	PAC000031_g_pt_75.13
ASV_46184	Bacteria	Acidobacteria	Acidobacteriia	Acidobacteriales	Acidobacteriaceae	PAC000031_g	PAC000031_g_pt_75.13
ASV_6445	Bacteria	Acidobacteria	Acidobacteriia	Acidobacteriales	Acidobacteriaceae	PAC000031_g	PAC000031_g_pt_75.13
ASV_18545	Bacteria	Acidobacteria	Acidobacteriia	Acidobacteriales	Acidobacteriaceae	PAC000031_g	PAC000031_g_pt_75.13
ASV_9836	Bacteria	Acidobacteria	Acidobacteriia	Acidobacteriales	Acidobacteriaceae	PAC000031_g	PAC000031_g_pt_75.13
ASV_8667	Bacteria	Acidobacteria	Acidobacteriia	Acidobacteriales	Acidobacteriaceae	PAC000031_g	PAC000031_g_pt_75.13
ASV_46863	Bacteria	Acidobacteria	Acidobacteriia	Acidobacteriales	Acidobacteriaceae	PAC000031_g	PAC000031_g_pt_75.13
ASV_8826	Bacteria	Acidobacteria	Acidobacteriia	Acidobacteriales	Acidobacteriaceae	PAC000031_g	PAC000031_g_pt_75.13
ASV_47801	Bacteria	Acidobacteria	Acidobacteriia	Acidobacteriales	Acidobacteriaceae	PAC000031_g	PAC000031_g_pt_75.13
ASV_47357	Bacteria	Acidobacteria	Acidobacteriia	Acidobacteriales	Acidobacteriaceae	PAC000031_g	PAC000031_g_pt_75.13
ASV_54541	Bacteria	Acidobacteria	Acidobacteriia	Acidobacteriales	Acidobacteriaceae	PAC000031_g	PAC000031_g_pt_75.15
ASV_76292	Bacteria	Acidobacteria	Acidobacteriia	Acidobacteriales	Acidobacteriaceae	PAC000031_g	PAC000031_g_pt_75.15
ASV_49326	Bacteria	Acidobacteria	Acidobacteriia	Acidobacteriales	Acidobacteriaceae	PAC000031_g	PAC000031_g_pt_75.15
ASV_16713	Bacteria	Acidobacteria	Acidobacteriia	Acidobacteriales	Acidobacteriaceae	PAC000031_g	PAC000031_g_pt_75.29
ASV_76923	Bacteria	Acidobacteria	Acidobacteriia	Acidobacteriales	Acidobacteriaceae	PAC000031_g	PAC000031_g_pt_75.29
ASV_4691	Bacteria	Acidobacteria	Acidobacteriia	Acidobacteriales	Acidobacteriaceae	PAC000031_g	PAC000031_g_pt_75.3
ASV_17713	Bacteria	Acidobacteria	Acidobacteriia	Acidobacteriales	Acidobacteriaceae	PAC000031_g	PAC000031_g_pt_75.3
ASV_52356	Bacteria	Acidobacteria	Acidobacteriia	Acidobacteriales	Acidobacteriaceae	PAC000031_g	PAC000031_g_pt_75.3
ASV_3723	Bacteria	Acidobacteria	Acidobacteriia	Acidobacteriales	Acidobacteriaceae	PAC000031_g	PAC000031_g_pt_75.3
ASV_79483	Bacteria	Acidobacteria	Acidobacteriia	Acidobacteriales	Acidobacteriaceae	PAC000031_g	PAC000031_g_pt_75.3
ASV_16091	Bacteria	Acidobacteria	Acidobacteriia	Acidobacteriales	Acidobacteriaceae	PAC000031_g	PAC000031_g_pt_75.3
ASV_51662	Bacteria	Acidobacteria	Acidobacteriia	Acidobacteriales	Acidobacteriaceae	PAC000031_g	PAC000031_g_pt_75.3
ASV_18434	Bacteria	Acidobacteria	Acidobacteriia	Acidobacteriales	Acidobacteriaceae	PAC000031_g	PAC000031_g_pt_75.3
ASV_18890	Bacteria	Acidobacteria	Acidobacteriia	Acidobacteriales	Acidobacteriaceae	PAC000031_g	PAC000031_g_pt_75.3
ASV_7179	Bacteria	Acidobacteria	Acidobacteriia	Acidobacteriales	Acidobacteriaceae	PAC000031_g	PAC000031_g_pt_75.3
ASV_47306	Bacteria	Acidobacteria	Acidobacteriia	Acidobacteriales	Acidobacteriaceae	PAC000031_g	PAC000031_g_pt_75.3
ASV_8334	Bacteria	Acidobacteria	Acidobacteriia	Acidobacteriales	Acidobacteriaceae	PAC000031_g	PAC000031_g_pt_75.3
ASV_1238	Bacteria	Acidobacteria	Acidobacteriia	Acidobacteriales	Acidobacteriaceae	PAC000031_g	PAC000031_g_pt_75.3
ASV_57713	Bacteria	Acidobacteria	Acidobacteriia	Acidobacteriales	Acidobacteriaceae	PAC000031_g	PAC000031_g_pt_75.5
ASV_17116	Bacteria	Acidobacteria	Acidobacteriia	Acidobacteriales	Acidobacteriaceae	PAC000031_g	PAC000031_g_pt_75.5
ASV_9394	Bacteria	Acidobacteria	Acidobacteriia	Acidobacteriales	Acidobacteriaceae	PAC000031_g	PAC000031_g_pt_75.6
ASV_51440	Bacteria	Acidobacteria	Acidobacteriia	Acidobacteriales	Acidobacteriaceae	PAC000031_g	PAC000031_g_pt_75.6
ASV_12164	Bacteria	Acidobacteria	Acidobacteriia	Acidobacteriales	Acidobacteriaceae	PAC000031_g	PAC000031_g_pt_75.7
ASV_19048	Bacteria	Acidobacteria	Acidobacteriia	Acidobacteriales	Acidobacteriaceae	PAC000031_g	PAC000031_g_pt_75.7
ASV_4730	Bacteria	Acidobacteria	Acidobacteriia	Acidobacteriales	Acidobacteriaceae	PAC000031_g	PAC000031_g_pt_75.7
ASV_12447	Bacteria	Acidobacteria	Acidobacteriia	Acidobacteriales	Acidobacteriaceae	PAC000031_g	PAC000031_g_pt_75.8
ASV_12435	Bacteria	Acidobacteria	Acidobacteriia	Acidobacteriales	Acidobacteriaceae	PAC000031_g	PAC000031_g_pt_75.8
ASV_25079	Bacteria	Acidobacteria	Acidobacteriia	Acidobacteriales	Acidobacteriaceae	PAC000031_g	PAC000031_g_pt_75.9
ASV_25127	Bacteria	Acidobacteria	Acidobacteriia	Acidobacteriales	Acidobacteriaceae	PAC000031_g	PAC000031_g_pt_75.9
ASV_6312	Bacteria	Acidobacteria	Acidobacteriia	Acidobacteriales	Acidobacteriaceae	PAC000031_g	PAC000031_g_pt_75.M.1
ASV_12697	Bacteria	Acidobacteria	Acidobacteriia	Acidobacteriales	Acidobacteriaceae	PAC000031_g	PAC000031_g_pt_75.M.10
ASV_35738	Bacteria	Acidobacteria	Acidobacteriia	Acidobacteriales	Acidobacteriaceae	PAC000031_g	PAC000031_g_pt_75.M.100
ASV_48297	Bacteria	Acidobacteria	Acidobacteriia	Acidobacteriales	Acidobacteriaceae	PAC000031_g	PAC000031_g_pt_75.M.101
ASV_248	Bacteria	Acidobacteria	Acidobacteriia	Acidobacteriales	Acidobacteriaceae	PAC000031_g	PAC000031_g_pt_75.M.102
ASV_52852	Bacteria	Acidobacteria	Acidobacteriia	Acidobacteriales	Acidobacteriaceae	PAC000031_g	PAC000031_g_pt_75.M.103
ASV_3082	Bacteria	Acidobacteria	Acidobacteriia	Acidobacteriales	Acidobacteriaceae	PAC000031_g	PAC000031_g_pt_75.M.11
ASV_12258	Bacteria	Acidobacteria	Acidobacteriia	Acidobacteriales	Acidobacteriaceae	PAC000031_g	PAC000031_g_pt_75.M.12
ASV_12442	Bacteria	Acidobacteria	Acidobacteriia	Acidobacteriales	Acidobacteriaceae	PAC000031_g	PAC000031_g_pt_75.M.13
ASV_34064	Bacteria	Acidobacteria	Acidobacteriia	Acidobacteriales	Acidobacteriaceae	PAC000031_g	PAC000031_g_pt_75.M.14
ASV_42852	Bacteria	Acidobacteria	Acidobacteriia	Acidobacteriales	Acidobacteriaceae	PAC000031_g	PAC000031_g_pt_75.M.15
ASV_36328	Bacteria	Acidobacteria	Acidobacteriia	Acidobacteriales	Acidobacteriaceae	PAC000031_g	PAC000031_g_pt_75.M.16
ASV_30496	Bacteria	Acidobacteria	Acidobacteriia	Acidobacteriales	Acidobacteriaceae	PAC000031_g	PAC000031_g_pt_75.M.17
ASV_12584	Bacteria	Acidobacteria	Acidobacteriia	Acidobacteriales	Acidobacteriaceae	PAC000031_g	PAC000031_g_pt_75.M.18
ASV_7570	Bacteria	Acidobacteria	Acidobacteriia	Acidobacteriales	Acidobacteriaceae	PAC000031_g	PAC000031_g_pt_75.M.19
ASV_26642	Bacteria	Acidobacteria	Acidobacteriia	Acidobacteriales	Acidobacteriaceae	PAC000031_g	PAC000031_g_pt_75.M.2
ASV_5382	Bacteria	Acidobacteria	Acidobacteriia	Acidobacteriales	Acidobacteriaceae	PAC000031_g	PAC000031_g_pt_75.M.20
ASV_13216	Bacteria	Acidobacteria	Acidobacteriia	Acidobacteriales	Acidobacteriaceae	PAC000031_g	PAC000031_g_pt_75.M.21
ASV_10832	Bacteria	Acidobacteria	Acidobacteriia	Acidobacteriales	Acidobacteriaceae	PAC000031_g	PAC000031_g_pt_75.M.22
ASV_12136	Bacteria	Acidobacteria	Acidobacteriia	Acidobacteriales	Acidobacteriaceae	PAC000031_g	PAC000031_g_pt_75.M.23
ASV_11954	Bacteria	Acidobacteria	Acidobacteriia	Acidobacteriales	Acidobacteriaceae	PAC000031_g	PAC000031_g_pt_75.M.24
ASV_14719	Bacteria	Acidobacteria	Acidobacteriia	Acidobacteriales	Acidobacteriaceae	PAC000031_g	PAC000031_g_pt_75.M.25
ASV_22070	Bacteria	Acidobacteria	Acidobacteriia	Acidobacteriales	Acidobacteriaceae	PAC000031_g	PAC000031_g_pt_75.M.26
ASV_11387	Bacteria	Acidobacteria	Acidobacteriia	Acidobacteriales	Acidobacteriaceae	PAC000031_g	PAC000031_g_pt_75.M.27
ASV_13922	Bacteria	Acidobacteria	Acidobacteriia	Acidobacteriales	Acidobacteriaceae	PAC000031_g	PAC000031_g_pt_75.M.28
ASV_9657	Bacteria	Acidobacteria	Acidobacteriia	Acidobacteriales	Acidobacteriaceae	PAC000031_g	PAC000031_g_pt_75.M.29
ASV_1743	Bacteria	Acidobacteria	Acidobacteriia	Acidobacteriales	Acidobacteriaceae	PAC000031_g	PAC000031_g_pt_75.M.3
ASV_26665	Bacteria	Acidobacteria	Acidobacteriia	Acidobacteriales	Acidobacteriaceae	PAC000031_g	PAC000031_g_pt_75.M.30
ASV_2683	Bacteria	Acidobacteria	Acidobacteriia	Acidobacteriales	Acidobacteriaceae	PAC000031_g	PAC000031_g_pt_75.M.31
ASV_13763	Bacteria	Acidobacteria	Acidobacteriia	Acidobacteriales	Acidobacteriaceae	PAC000031_g	PAC000031_g_pt_75.M.32
ASV_8644	Bacteria	Acidobacteria	Acidobacteriia	Acidobacteriales	Acidobacteriaceae	PAC000031_g	PAC000031_g_pt_75.M.33
ASV_27894	Bacteria	Acidobacteria	Acidobacteriia	Acidobacteriales	Acidobacteriaceae	PAC000031_g	PAC000031_g_pt_75.M.34
ASV_12527	Bacteria	Acidobacteria	Acidobacteriia	Acidobacteriales	Acidobacteriaceae	PAC000031_g	PAC000031_g_pt_75.M.35
ASV_13720	Bacteria	Acidobacteria	Acidobacteriia	Acidobacteriales	Acidobacteriaceae	PAC000031_g	PAC000031_g_pt_75.M.36
ASV_28759	Bacteria	Acidobacteria	Acidobacteriia	Acidobacteriales	Acidobacteriaceae	PAC000031_g	PAC000031_g_pt_75.M.37
ASV_12810	Bacteria	Acidobacteria	Acidobacteriia	Acidobacteriales	Acidobacteriaceae	PAC000031_g	PAC000031_g_pt_75.M.38
ASV_22143	Bacteria	Acidobacteria	Acidobacteriia	Acidobacteriales	Acidobacteriaceae	PAC000031_g	PAC000031_g_pt_75.M.39
ASV_9223	Bacteria	Acidobacteria	Acidobacteriia	Acidobacteriales	Acidobacteriaceae	PAC000031_g	PAC000031_g_pt_75.M.4
ASV_36299	Bacteria	Acidobacteria	Acidobacteriia	Acidobacteriales	Acidobacteriaceae	PAC000031_g	PAC000031_g_pt_75.M.40
ASV_10640	Bacteria	Acidobacteria	Acidobacteriia	Acidobacteriales	Acidobacteriaceae	PAC000031_g	PAC000031_g_pt_75.M.41
ASV_30406	Bacteria	Acidobacteria	Acidobacteriia	Acidobacteriales	Acidobacteriaceae	PAC000031_g	PAC000031_g_pt_75.M.42
ASV_57928	Bacteria	Acidobacteria	Acidobacteriia	Acidobacteriales	Acidobacteriaceae	PAC000031_g	PAC000031_g_pt_75.M.43
ASV_32511	Bacteria	Acidobacteria	Acidobacteriia	Acidobacteriales	Acidobacteriaceae	PAC000031_g	PAC000031_g_pt_75.M.44
ASV_31759	Bacteria	Acidobacteria	Acidobacteriia	Acidobacteriales	Acidobacteriaceae	PAC000031_g	PAC000031_g_pt_75.M.45
ASV_10803	Bacteria	Acidobacteria	Acidobacteriia	Acidobacteriales	Acidobacteriaceae	PAC000031_g	PAC000031_g_pt_75.M.46
ASV_27828	Bacteria	Acidobacteria	Acidobacteriia	Acidobacteriales	Acidobacteriaceae	PAC000031_g	PAC000031_g_pt_75.M.47
ASV_2552	Bacteria	Acidobacteria	Acidobacteriia	Acidobacteriales	Acidobacteriaceae	PAC000031_g	PAC000031_g_pt_75.M.48
ASV_36695	Bacteria	Acidobacteria	Acidobacteriia	Acidobacteriales	Acidobacteriaceae	PAC000031_g	PAC000031_g_pt_75.M.49
ASV_11951	Bacteria	Acidobacteria	Acidobacteriia	Acidobacteriales	Acidobacteriaceae	PAC000031_g	PAC000031_g_pt_75.M.5
ASV_40670	Bacteria	Acidobacteria	Acidobacteriia	Acidobacteriales	Acidobacteriaceae	PAC000031_g	PAC000031_g_pt_75.M.50
ASV_23847	Bacteria	Acidobacteria	Acidobacteriia	Acidobacteriales	Acidobacteriaceae	PAC000031_g	PAC000031_g_pt_75.M.51
ASV_25869	Bacteria	Acidobacteria	Acidobacteriia	Acidobacteriales	Acidobacteriaceae	PAC000031_g	PAC000031_g_pt_75.M.52
ASV_60618	Bacteria	Acidobacteria	Acidobacteriia	Acidobacteriales	Acidobacteriaceae	PAC000031_g	PAC000031_g_pt_75.M.53
ASV_14109	Bacteria	Acidobacteria	Acidobacteriia	Acidobacteriales	Acidobacteriaceae	PAC000031_g	PAC000031_g_pt_75.M.54
ASV_11793	Bacteria	Acidobacteria	Acidobacteriia	Acidobacteriales	Acidobacteriaceae	PAC000031_g	PAC000031_g_pt_75.M.55
ASV_7366	Bacteria	Acidobacteria	Acidobacteriia	Acidobacteriales	Acidobacteriaceae	PAC000031_g	PAC000031_g_pt_75.M.56
ASV_12640	Bacteria	Acidobacteria	Acidobacteriia	Acidobacteriales	Acidobacteriaceae	PAC000031_g	PAC000031_g_pt_75.M.57
ASV_36618	Bacteria	Acidobacteria	Acidobacteriia	Acidobacteriales	Acidobacteriaceae	PAC000031_g	PAC000031_g_pt_75.M.58
ASV_11781	Bacteria	Acidobacteria	Acidobacteriia	Acidobacteriales	Acidobacteriaceae	PAC000031_g	PAC000031_g_pt_75.M.59
ASV_57859	Bacteria	Acidobacteria	Acidobacteriia	Acidobacteriales	Acidobacteriaceae	PAC000031_g	PAC000031_g_pt_75.M.6
ASV_9892	Bacteria	Acidobacteria	Acidobacteriia	Acidobacteriales	Acidobacteriaceae	PAC000031_g	PAC000031_g_pt_75.M.60
ASV_42850	Bacteria	Acidobacteria	Acidobacteriia	Acidobacteriales	Acidobacteriaceae	PAC000031_g	PAC000031_g_pt_75.M.61
ASV_8911	Bacteria	Acidobacteria	Acidobacteriia	Acidobacteriales	Acidobacteriaceae	PAC000031_g	PAC000031_g_pt_75.M.62
ASV_9722	Bacteria	Acidobacteria	Acidobacteriia	Acidobacteriales	Acidobacteriaceae	PAC000031_g	PAC000031_g_pt_75.M.63
ASV_8362	Bacteria	Acidobacteria	Acidobacteriia	Acidobacteriales	Acidobacteriaceae	PAC000031_g	PAC000031_g_pt_75.M.64
ASV_10560	Bacteria	Acidobacteria	Acidobacteriia	Acidobacteriales	Acidobacteriaceae	PAC000031_g	PAC000031_g_pt_75.M.65
ASV_13159	Bacteria	Acidobacteria	Acidobacteriia	Acidobacteriales	Acidobacteriaceae	PAC000031_g	PAC000031_g_pt_75.M.66
ASV_36984	Bacteria	Acidobacteria	Acidobacteriia	Acidobacteriales	Acidobacteriaceae	PAC000031_g	PAC000031_g_pt_75.M.67
ASV_41951	Bacteria	Acidobacteria	Acidobacteriia	Acidobacteriales	Acidobacteriaceae	PAC000031_g	PAC000031_g_pt_75.M.68
ASV_9108	Bacteria	Acidobacteria	Acidobacteriia	Acidobacteriales	Acidobacteriaceae	PAC000031_g	PAC000031_g_pt_75.M.69
ASV_14824	Bacteria	Acidobacteria	Acidobacteriia	Acidobacteriales	Acidobacteriaceae	PAC000031_g	PAC000031_g_pt_75.M.7
ASV_61916	Bacteria	Acidobacteria	Acidobacteriia	Acidobacteriales	Acidobacteriaceae	PAC000031_g	PAC000031_g_pt_75.M.70
ASV_9205	Bacteria	Acidobacteria	Acidobacteriia	Acidobacteriales	Acidobacteriaceae	PAC000031_g	PAC000031_g_pt_75.M.71
ASV_3035	Bacteria	Acidobacteria	Acidobacteriia	Acidobacteriales	Acidobacteriaceae	PAC000031_g	PAC000031_g_pt_75.M.72
ASV_11787	Bacteria	Acidobacteria	Acidobacteriia	Acidobacteriales	Acidobacteriaceae	PAC000031_g	PAC000031_g_pt_75.M.73
ASV_11599	Bacteria	Acidobacteria	Acidobacteriia	Acidobacteriales	Acidobacteriaceae	PAC000031_g	PAC000031_g_pt_75.M.74
ASV_9948	Bacteria	Acidobacteria	Acidobacteriia	Acidobacteriales	Acidobacteriaceae	PAC000031_g	PAC000031_g_pt_75.M.75
ASV_42695	Bacteria	Acidobacteria	Acidobacteriia	Acidobacteriales	Acidobacteriaceae	PAC000031_g	PAC000031_g_pt_75.M.76
ASV_36515	Bacteria	Acidobacteria	Acidobacteriia	Acidobacteriales	Acidobacteriaceae	PAC000031_g	PAC000031_g_pt_75.M.77
ASV_24028	Bacteria	Acidobacteria	Acidobacteriia	Acidobacteriales	Acidobacteriaceae	PAC000031_g	PAC000031_g_pt_75.M.78
ASV_31940	Bacteria	Acidobacteria	Acidobacteriia	Acidobacteriales	Acidobacteriaceae	PAC000031_g	PAC000031_g_pt_75.M.79
ASV_16444	Bacteria	Acidobacteria	Acidobacteriia	Acidobacteriales	Acidobacteriaceae	PAC000031_g	PAC000031_g_pt_75.M.8
ASV_8396	Bacteria	Acidobacteria	Acidobacteriia	Acidobacteriales	Acidobacteriaceae	PAC000031_g	PAC000031_g_pt_75.M.80
ASV_66398	Bacteria	Acidobacteria	Acidobacteriia	Acidobacteriales	Acidobacteriaceae	PAC000031_g	PAC000031_g_pt_75.M.81
ASV_36496	Bacteria	Acidobacteria	Acidobacteriia	Acidobacteriales	Acidobacteriaceae	PAC000031_g	PAC000031_g_pt_75.M.82
ASV_2696	Bacteria	Acidobacteria	Acidobacteriia	Acidobacteriales	Acidobacteriaceae	PAC000031_g	PAC000031_g_pt_75.M.83
ASV_37349	Bacteria	Acidobacteria	Acidobacteriia	Acidobacteriales	Acidobacteriaceae	PAC000031_g	PAC000031_g_pt_75.M.84
ASV_12450	Bacteria	Acidobacteria	Acidobacteriia	Acidobacteriales	Acidobacteriaceae	PAC000031_g	PAC000031_g_pt_75.M.85
ASV_12795	Bacteria	Acidobacteria	Acidobacteriia	Acidobacteriales	Acidobacteriaceae	PAC000031_g	PAC000031_g_pt_75.M.86
ASV_12203	Bacteria	Acidobacteria	Acidobacteriia	Acidobacteriales	Acidobacteriaceae	PAC000031_g	PAC000031_g_pt_75.M.87
ASV_10824	Bacteria	Acidobacteria	Acidobacteriia	Acidobacteriales	Acidobacteriaceae	PAC000031_g	PAC000031_g_pt_75.M.88
ASV_79008	Bacteria	Acidobacteria	Acidobacteriia	Acidobacteriales	Acidobacteriaceae	PAC000031_g	PAC000031_g_pt_75.M.89
ASV_10828	Bacteria	Acidobacteria	Acidobacteriia	Acidobacteriales	Acidobacteriaceae	PAC000031_g	PAC000031_g_pt_75.M.9
ASV_491	Bacteria	Acidobacteria	Acidobacteriia	Acidobacteriales	Acidobacteriaceae	PAC000031_g	PAC000031_g_pt_75.M.90
ASV_32559	Bacteria	Acidobacteria	Acidobacteriia	Acidobacteriales	Acidobacteriaceae	PAC000031_g	PAC000031_g_pt_75.M.91
ASV_1374	Bacteria	Acidobacteria	Acidobacteriia	Acidobacteriales	Acidobacteriaceae	PAC000031_g	PAC000031_g_pt_75.M.92
ASV_78873	Bacteria	Acidobacteria	Acidobacteriia	Acidobacteriales	Acidobacteriaceae	PAC000031_g	PAC000031_g_pt_75.M.93
ASV_21268	Bacteria	Acidobacteria	Acidobacteriia	Acidobacteriales	Acidobacteriaceae	PAC000031_g	PAC000031_g_pt_75.M.94
ASV_78553	Bacteria	Acidobacteria	Acidobacteriia	Acidobacteriales	Acidobacteriaceae	PAC000031_g	PAC000031_g_pt_75.M.95
ASV_10955	Bacteria	Acidobacteria	Acidobacteriia	Acidobacteriales	Acidobacteriaceae	PAC000031_g	PAC000031_g_pt_75.M.96
ASV_25623	Bacteria	Acidobacteria	Acidobacteriia	Acidobacteriales	Acidobacteriaceae	PAC000031_g	PAC000031_g_pt_75.M.97
ASV_20154	Bacteria	Acidobacteria	Acidobacteriia	Acidobacteriales	Acidobacteriaceae	PAC000031_g	PAC000031_g_pt_75.M.98
ASV_31908	Bacteria	Acidobacteria	Acidobacteriia	Acidobacteriales	Acidobacteriaceae	PAC000031_g	PAC000031_g_pt_75.M.99
ASV_8024	Bacteria	Acidobacteria	Acidobacteriia	Acidobacteriales	Acidobacteriaceae	PAC000032_g	PAC000032_g_PAC000032_s
ASV_16146	Bacteria	Acidobacteria	Acidobacteriia	Acidobacteriales	Acidobacteriaceae	PAC000032_g	PAC000032_g_PAC000032_s
ASV_41437	Bacteria	Acidobacteria	Acidobacteriia	Acidobacteriales	Acidobacteriaceae	PAC000032_g	PAC000032_g_PAC001822_s
ASV_10350	Bacteria	Acidobacteria	Acidobacteriia	Acidobacteriales	Acidobacteriaceae	PAC000032_g	PAC000032_g_pt_75.M.1
ASV_77223	Bacteria	Acidobacteria	Acidobacteriia	Acidobacteriales	Acidobacteriaceae	PAC000032_g	PAC000032_g_pt_76.42
ASV_20146	Bacteria	Acidobacteria	Acidobacteriia	Acidobacteriales	Acidobacteriaceae	PAC000032_g	PAC000032_g_pt_76.42
ASV_72304	Bacteria	Acidobacteria	Acidobacteriia	Acidobacteriales	Acidobacteriaceae	PAC000032_g	PAC000032_g_pt_76.42
ASV_15106	Bacteria	Acidobacteria	Acidobacteriia	Acidobacteriales	Acidobacteriaceae	PAC000032_g	PAC000032_g_pt_76.42
ASV_74093	Bacteria	Acidobacteria	Acidobacteriia	Acidobacteriales	Acidobacteriaceae	PAC000032_g	PAC000032_g_pt_76.43
ASV_17657	Bacteria	Acidobacteria	Acidobacteriia	Acidobacteriales	Acidobacteriaceae	PAC000032_g	PAC000032_g_pt_76.43
ASV_60511	Bacteria	Acidobacteria	Acidobacteriia	Acidobacteriales	Acidobacteriaceae	PAC000032_g	PAC000032_g_pt_76.43
ASV_79990	Bacteria	Acidobacteria	Acidobacteriia	Acidobacteriales	Acidobacteriaceae	PAC000032_g	PAC000032_g_pt_76.43
ASV_19279	Bacteria	Acidobacteria	Acidobacteriia	Acidobacteriales	Acidobacteriaceae	PAC000032_g	PAC000032_g_pt_76.43
ASV_19855	Bacteria	Acidobacteria	Acidobacteriia	Acidobacteriales	Acidobacteriaceae	PAC000032_g	PAC000032_g_pt_76.43
ASV_2212	Bacteria	Acidobacteria	Acidobacteriia	Acidobacteriales	Acidobacteriaceae	PAC000032_g	PAC000032_g_pt_76.43
ASV_12725	Bacteria	Acidobacteria	Acidobacteriia	Acidobacteriales	Acidobacteriaceae	PAC000032_g	PAC000032_g_pt_76.M.2
ASV_61494	Bacteria	Acidobacteria	Acidobacteriia	Acidobacteriales	Acidobacteriaceae	PAC000032_g	PAC000032_g_pt_76.M.3
ASV_33407	Bacteria	Acidobacteria	Acidobacteriia	Acidobacteriales	Acidobacteriaceae	PAC000032_g	PAC000032_g_pt_76.M.4
ASV_49715	Bacteria	Acidobacteria	Acidobacteriia	Acidobacteriales	Acidobacteriaceae	PAC000032_g	PAC000032_g_pt_76.M.5
ASV_10634	Bacteria	Acidobacteria	Acidobacteriia	Acidobacteriales	Acidobacteriaceae	PAC000100_g	PAC000100_g_JN023150_s
ASV_6735	Bacteria	Acidobacteria	Acidobacteriia	Acidobacteriales	Acidobacteriaceae	PAC000100_g	PAC000100_g_JN023150_s
ASV_4813	Bacteria	Acidobacteria	Acidobacteriia	Acidobacteriales	Acidobacteriaceae	PAC000100_g	PAC000100_g_JN023150_s
ASV_20601	Bacteria	Acidobacteria	Acidobacteriia	Acidobacteriales	Acidobacteriaceae	PAC000100_g	PAC000100_g_JN023150_s
ASV_70637	Bacteria	Acidobacteria	Acidobacteriia	Acidobacteriales	Acidobacteriaceae	PAC000100_g	PAC000100_g_JN023150_s
ASV_44490	Bacteria	Acidobacteria	Acidobacteriia	Acidobacteriales	Acidobacteriaceae	PAC000100_g	PAC000100_g_JN023150_s
ASV_55047	Bacteria	Acidobacteria	Acidobacteriia	Acidobacteriales	Acidobacteriaceae	PAC000100_g	PAC000100_g_JN023150_s
ASV_77425	Bacteria	Acidobacteria	Acidobacteriia	Acidobacteriales	Acidobacteriaceae	PAC000100_g	PAC000100_g_PAC000100_s
ASV_26261	Bacteria	Acidobacteria	Acidobacteriia	Acidobacteriales	Acidobacteriaceae	PAC000100_g	PAC000100_g_PAC000100_s
ASV_9094	Bacteria	Acidobacteria	Acidobacteriia	Acidobacteriales	Acidobacteriaceae	PAC000100_g	PAC000100_g_pt_76.41
ASV_79569	Bacteria	Acidobacteria	Acidobacteriia	Acidobacteriales	Acidobacteriaceae	PAC000100_g	PAC000100_g_pt_76.41
ASV_77177	Bacteria	Acidobacteria	Acidobacteriia	Acidobacteriales	Acidobacteriaceae	PAC000100_g	PAC000100_g_pt_76.41
ASV_6289	Bacteria	Acidobacteria	Acidobacteriia	Acidobacteriales	Acidobacteriaceae	PAC000100_g	PAC000100_g_pt_76.41
ASV_76862	Bacteria	Acidobacteria	Acidobacteriia	Acidobacteriales	Acidobacteriaceae	PAC000100_g	PAC000100_g_pt_76.41
ASV_48155	Bacteria	Acidobacteria	Acidobacteriia	Acidobacteriales	Acidobacteriaceae	PAC000100_g	PAC000100_g_pt_76.41
ASV_17965	Bacteria	Acidobacteria	Acidobacteriia	Acidobacteriales	Acidobacteriaceae	PAC000100_g	PAC000100_g_pt_76.41
ASV_51642	Bacteria	Acidobacteria	Acidobacteriia	Acidobacteriales	Acidobacteriaceae	PAC000100_g	PAC000100_g_pt_76.41
ASV_18435	Bacteria	Acidobacteria	Acidobacteriia	Acidobacteriales	Acidobacteriaceae	PAC000100_g	PAC000100_g_pt_76.41
ASV_46552	Bacteria	Acidobacteria	Acidobacteriia	Acidobacteriales	Acidobacteriaceae	PAC000100_g	PAC000100_g_pt_76.M.1
ASV_2554	Bacteria	Acidobacteria	Acidobacteriia	Acidobacteriales	Acidobacteriaceae	PAC000100_g	PAC000100_g_pt_76.M.2
ASV_39660	Bacteria	Acidobacteria	Acidobacteriia	Acidobacteriales	Acidobacteriaceae	PAC000100_g	PAC000100_g_pt_76.M.3
ASV_52942	Bacteria	Acidobacteria	Acidobacteriia	Acidobacteriales	Acidobacteriaceae	PAC000100_g	PAC000100_g_pt_76.M.4
ASV_37090	Bacteria	Acidobacteria	Acidobacteriia	Acidobacteriales	Acidobacteriaceae	PAC000116_g	PAC000116_g_PAC000116_s
ASV_18929	Bacteria	Acidobacteria	Acidobacteriia	Acidobacteriales	Acidobacteriaceae	PAC000116_g	PAC000116_g_PAC000116_s
ASV_21410	Bacteria	Acidobacteria	Acidobacteriia	Acidobacteriales	Acidobacteriaceae	PAC000116_g	PAC000116_g_PAC000116_s
ASV_53007	Bacteria	Acidobacteria	Acidobacteriia	Acidobacteriales	Acidobacteriaceae	PAC000116_g	PAC000116_g_PAC000116_s
ASV_35192	Bacteria	Acidobacteria	Acidobacteriia	Acidobacteriales	Acidobacteriaceae	PAC000116_g	PAC000116_g_pt_74.M.1
ASV_35288	Bacteria	Acidobacteria	Acidobacteriia	Acidobacteriales	Acidobacteriaceae	PAC000116_g	PAC000116_g_pt_74.M.2
ASV_53151	Bacteria	Acidobacteria	Acidobacteriia	Acidobacteriales	Acidobacteriaceae	PAC000222_g	PAC000222_g_pt_82.25
ASV_46351	Bacteria	Acidobacteria	Acidobacteriia	Acidobacteriales	Acidobacteriaceae	PAC000222_g	PAC000222_g_pt_82.25
ASV_62375	Bacteria	Acidobacteria	Acidobacteriia	Acidobacteriales	Acidobacteriaceae	PAC000222_g	PAC000222_g_pt_82.M.1
ASV_49290	Bacteria	Acidobacteria	Acidobacteriia	Acidobacteriales	Acidobacteriaceae	PAC000222_g	PAC000222_g_pt_82.M.2
ASV_13007	Bacteria	Acidobacteria	Acidobacteriia	Acidobacteriales	Acidobacteriaceae	PAC000518_g	PAC000518_g_pt_74.M.1
ASV_42245	Bacteria	Acidobacteria	Acidobacteriia	Acidobacteriales	Acidobacteriaceae	PAC000518_g	PAC000518_g_pt_74.M.2
ASV_35454	Bacteria	Acidobacteria	Acidobacteriia	Acidobacteriales	Acidobacteriaceae	PAC000518_g	PAC000518_g_pt_82.M.3
ASV_39681	Bacteria	Acidobacteria	Acidobacteriia	Acidobacteriales	Acidobacteriaceae	PAC000518_g	PAC000518_g_pt_82.M.4
ASV_36064	Bacteria	Acidobacteria	Acidobacteriia	Acidobacteriales	Acidobacteriaceae	PAC000518_g	PAC000518_g_pt_82.M.5
ASV_27778	Bacteria	Acidobacteria	Acidobacteriia	Acidobacteriales	Acidobacteriaceae	PAC000518_g	PAC000518_g_pt_82.M.6
ASV_48403	Bacteria	Acidobacteria	Acidobacteriia	Acidobacteriales	Acidobacteriaceae	PAC001791_g	PAC001791_g_PAC001791_s
ASV_52107	Bacteria	Acidobacteria	Acidobacteriia	Acidobacteriales	Acidobacteriaceae	PAC001791_g	PAC001791_g_PAC001835_s
ASV_51272	Bacteria	Acidobacteria	Acidobacteriia	Acidobacteriales	Acidobacteriaceae	PAC001791_g	PAC001791_g_pt_75.M.1
ASV_21344	Bacteria	Acidobacteria	Acidobacteriia	Acidobacteriales	Acidobacteriaceae	PAC001791_g	PAC001791_g_pt_75.M.2
ASV_17521	Bacteria	Acidobacteria	Acidobacteriia	Acidobacteriales	Acidobacteriaceae	PAC001815_g	PAC001815_g_PAC001815_s
ASV_51962	Bacteria	Acidobacteria	Acidobacteriia	Acidobacteriales	Acidobacteriaceae	PAC001815_g	PAC001815_g_PAC002105_s
ASV_56494	Bacteria	Acidobacteria	Acidobacteriia	Acidobacteriales	Acidobacteriaceae	PAC001815_g	PAC001815_g_PAC002105_s
ASV_4719	Bacteria	Acidobacteria	Acidobacteriia	Acidobacteriales	Acidobacteriaceae	PAC001815_g	PAC001815_g_pt_75.38
ASV_49521	Bacteria	Acidobacteria	Acidobacteriia	Acidobacteriales	Acidobacteriaceae	PAC001815_g	PAC001815_g_pt_75.38
ASV_50524	Bacteria	Acidobacteria	Acidobacteriia	Acidobacteriales	Acidobacteriaceae	PAC001815_g	PAC001815_g_pt_75.38
ASV_47659	Bacteria	Acidobacteria	Acidobacteriia	Acidobacteriales	Acidobacteriaceae	PAC001815_g	PAC001815_g_pt_75.38
ASV_47134	Bacteria	Acidobacteria	Acidobacteriia	Acidobacteriales	Acidobacteriaceae	PAC001815_g	PAC001815_g_pt_75.38
ASV_48828	Bacteria	Acidobacteria	Acidobacteriia	Acidobacteriales	Acidobacteriaceae	PAC001815_g	PAC001815_g_pt_75.38
ASV_36608	Bacteria	Acidobacteria	Acidobacteriia	Acidobacteriales	Acidobacteriaceae	PAC001815_g	PAC001815_g_pt_75.M.1
ASV_1176	Bacteria	Acidobacteria	Acidobacteriia	Acidobacteriales	Acidobacteriaceae	PAC001815_g	PAC001815_g_pt_75.M.2
ASV_58359	Bacteria	Acidobacteria	Acidobacteriia	Acidobacteriales	Acidobacteriaceae	PAC001815_g	PAC001815_g_pt_75.M.3
ASV_33290	Bacteria	Acidobacteria	Acidobacteriia	Acidobacteriales	Acidobacteriaceae	PAC001817_g	PAC001817_g_PAC001817_s
ASV_1311	Bacteria	Acidobacteria	Acidobacteriia	Acidobacteriales	Acidobacteriaceae	PAC001817_g	PAC001817_g_PAC001817_s
ASV_4535	Bacteria	Acidobacteria	Acidobacteriia	Acidobacteriales	Acidobacteriaceae	PAC001817_g	PAC001817_g_pt_76.26
ASV_39556	Bacteria	Acidobacteria	Acidobacteriia	Acidobacteriales	Acidobacteriaceae	PAC001817_g	PAC001817_g_pt_76.26
ASV_48458	Bacteria	Acidobacteria	Acidobacteriia	Acidobacteriales	Acidobacteriaceae	PAC001817_g	PAC001817_g_pt_76.26
ASV_4957	Bacteria	Acidobacteria	Acidobacteriia	Acidobacteriales	Acidobacteriaceae	PAC001817_g	PAC001817_g_pt_76.26
ASV_46736	Bacteria	Acidobacteria	Acidobacteriia	Acidobacteriales	Acidobacteriaceae	PAC001817_g	PAC001817_g_pt_76.26
ASV_4580	Bacteria	Acidobacteria	Acidobacteriia	Acidobacteriales	Acidobacteriaceae	PAC001817_g	PAC001817_g_pt_76.26
ASV_21112	Bacteria	Acidobacteria	Acidobacteriia	Acidobacteriales	Acidobacteriaceae	PAC001817_g	PAC001817_g_pt_76.26
ASV_1678	Bacteria	Acidobacteria	Acidobacteriia	Acidobacteriales	Acidobacteriaceae	PAC001817_g	PAC001817_g_pt_76.26
ASV_78939	Bacteria	Acidobacteria	Acidobacteriia	Acidobacteriales	Acidobacteriaceae	PAC001817_g	PAC001817_g_pt_76.26
ASV_54412	Bacteria	Acidobacteria	Acidobacteriia	Acidobacteriales	Acidobacteriaceae	PAC001817_g	PAC001817_g_pt_76.26
ASV_4984	Bacteria	Acidobacteria	Acidobacteriia	Acidobacteriales	Acidobacteriaceae	PAC001817_g	PAC001817_g_pt_76.26
ASV_8025	Bacteria	Acidobacteria	Acidobacteriia	Acidobacteriales	Acidobacteriaceae	PAC001817_g	PAC001817_g_pt_76.M.1
ASV_13843	Bacteria	Acidobacteria	Acidobacteriia	Acidobacteriales	Acidobacteriaceae	PAC001817_g	PAC001817_g_pt_76.M.2
ASV_12998	Bacteria	Acidobacteria	Acidobacteriia	Acidobacteriales	Acidobacteriaceae	PAC001817_g	PAC001817_g_pt_76.M.3
ASV_10643	Bacteria	Acidobacteria	Acidobacteriia	Acidobacteriales	Acidobacteriaceae	PAC001817_g	PAC001817_g_pt_76.M.4
ASV_35174	Bacteria	Acidobacteria	Acidobacteriia	Acidobacteriales	Acidobacteriaceae	PAC001817_g	PAC001817_g_pt_76.M.5
ASV_37077	Bacteria	Acidobacteria	Acidobacteriia	Acidobacteriales	Acidobacteriaceae	PAC001817_g	PAC001817_g_pt_76.M.6
ASV_42094	Bacteria	Acidobacteria	Acidobacteriia	Acidobacteriales	Acidobacteriaceae	PAC001817_g	PAC001817_g_pt_76.M.7
ASV_42444	Bacteria	Acidobacteria	Acidobacteriia	Acidobacteriales	Acidobacteriaceae	PAC001817_g	PAC001817_g_pt_76.M.8
ASV_17223	Bacteria	Acidobacteria	Acidobacteriia	Acidobacteriales	Acidobacteriaceae	PAC001817_g	PAC001817_g_pt_76.M.9
ASV_7523	Bacteria	Acidobacteria	Acidobacteriia	Acidobacteriales	Acidobacteriaceae	PAC001828_g	PAC001828_g_PAC001828_s
ASV_51362	Bacteria	Acidobacteria	Acidobacteriia	Acidobacteriales	Acidobacteriaceae	PAC001828_g	PAC001828_g_PAC001828_s
ASV_36704	Bacteria	Acidobacteria	Acidobacteriia	Acidobacteriales	Acidobacteriaceae	PAC001828_g	PAC001828_g_pt_76.M.1
ASV_8808	Bacteria	Acidobacteria	Acidobacteriia	Acidobacteriales	Acidobacteriaceae	PAC001828_g	PAC001828_g_pt_76.M.2
ASV_42894	Bacteria	Acidobacteria	Acidobacteriia	Acidobacteriales	Acidobacteriaceae	PAC001828_g	PAC001828_g_pt_76.M.3
ASV_14336	Bacteria	Acidobacteria	Acidobacteriia	Acidobacteriales	Acidobacteriaceae	PAC001828_g	PAC001828_g_pt_76.M.4
ASV_8905	Bacteria	Acidobacteria	Acidobacteriia	Acidobacteriales	Acidobacteriaceae	PAC001828_g	PAC001828_g_pt_76.M.5
ASV_26508	Bacteria	Acidobacteria	Acidobacteriia	Acidobacteriales	Acidobacteriaceae	PAC001828_g	PAC001828_g_pt_76.M.6
ASV_42163	Bacteria	Acidobacteria	Acidobacteriia	Acidobacteriales	Acidobacteriaceae	PAC001829_g	PAC001829_g_pt_76.M.1
ASV_31736	Bacteria	Acidobacteria	Acidobacteriia	Acidobacteriales	Acidobacteriaceae	PAC001829_g	PAC001829_g_pt_76.M.2
ASV_12011	Bacteria	Acidobacteria	Acidobacteriia	Acidobacteriales	Acidobacteriaceae	PAC001829_g	PAC001829_g_pt_76.M.3
ASV_42231	Bacteria	Acidobacteria	Acidobacteriia	Acidobacteriales	Acidobacteriaceae	PAC001829_g	PAC001829_g_pt_76.M.4
ASV_59325	Bacteria	Acidobacteria	Acidobacteriia	Acidobacteriales	Acidobacteriaceae	PAC001829_g	PAC001829_g_pt_76.M.5
ASV_51579	Bacteria	Acidobacteria	Acidobacteriia	Acidobacteriales	Acidobacteriaceae	PAC001961_g	PAC001961_g_PAC002026_s
ASV_29058	Bacteria	Acidobacteria	Acidobacteriia	Acidobacteriales	Acidobacteriaceae	PAC001961_g	PAC001961_g_PAC002026_s
ASV_8839	Bacteria	Acidobacteria	Acidobacteriia	Acidobacteriales	Acidobacteriaceae	PAC001988_g	PAC001988_g_pt_76.M.1
ASV_8761	Bacteria	Acidobacteria	Acidobacteriia	Acidobacteriales	Acidobacteriaceae	PAC001988_g	PAC001988_g_pt_76.M.2
ASV_50080	Bacteria	Acidobacteria	Acidobacteriia	Acidobacteriales	Acidobacteriaceae	PAC002018_g	PAC002018_g_FR749803_s
ASV_4623	Bacteria	Acidobacteria	Acidobacteriia	Acidobacteriales	Acidobacteriaceae	PAC002018_g	PAC002018_g_HQ598864_s
ASV_35023	Bacteria	Acidobacteria	Acidobacteriia	Acidobacteriales	Acidobacteriaceae	PAC002018_g	PAC002018_g_HQ598976_s
ASV_49948	Bacteria	Acidobacteria	Acidobacteriia	Acidobacteriales	Acidobacteriaceae	PAC002018_g	PAC002018_g_pt_76.M.1
ASV_10902	Bacteria	Acidobacteria	Acidobacteriia	Acidobacteriales	Acidobacteriaceae	PAC002127_g	PAC002127_g_PAC002590_s
ASV_15416	Bacteria	Acidobacteria	Acidobacteriia	Acidobacteriales	Acidobacteriaceae	PAC002127_g	PAC002127_g_PAC002590_s
ASV_52343	Bacteria	Acidobacteria	Acidobacteriia	Acidobacteriales	Acidobacteriaceae	PAC002127_g	PAC002127_g_PAC002590_s
ASV_7412	Bacteria	Acidobacteria	Acidobacteriia	Acidobacteriales	Acidobacteriaceae	PAC002127_g	PAC002127_g_PAC002590_s
ASV_33380	Bacteria	Acidobacteria	Acidobacteriia	Acidobacteriales	Acidobacteriaceae	PAC002127_g	PAC002127_g_pt_76.M.1
ASV_41627	Bacteria	Acidobacteria	Acidobacteriia	Acidobacteriales	Acidobacteriaceae	PAC002127_g	PAC002127_g_pt_76.M.2
ASV_42730	Bacteria	Acidobacteria	Acidobacteriia	Acidobacteriales	Acidobacteriaceae	PAC002127_g	PAC002127_g_pt_76.M.3
ASV_63599	Bacteria	Acidobacteria	Acidobacteriia	Acidobacteriales	Acidobacteriaceae	PAC002127_g	PAC002127_g_pt_76.M.4
ASV_48025	Bacteria	Acidobacteria	Acidobacteriia	Acidobacteriales	Acidobacteriaceae	PAC002127_g	PAC002127_g_pt_76.M.5
ASV_47622	Bacteria	Acidobacteria	Acidobacteriia	Acidobacteriales	Acidobacteriaceae	PAC002127_g	PAC002127_g_pt_76.M.6
ASV_22841	Bacteria	Acidobacteria	Acidobacteriia	Acidobacteriales	Acidobacteriaceae	PAC002127_g	PAC002127_g_pt_76.M.7
ASV_42959	Bacteria	Acidobacteria	Acidobacteriia	Acidobacteriales	Acidobacteriaceae	PAC002131_g	PAC002131_g_pt_76.M.1
ASV_48591	Bacteria	Acidobacteria	Acidobacteriia	Acidobacteriales	Acidobacteriaceae	PAC002131_g	PAC002131_g_pt_76.M.2
ASV_13599	Bacteria	Acidobacteria	Acidobacteriia	Acidobacteriales	Acidobacteriaceae	PAC002257_g	PAC002257_g_pt_74.M.1
ASV_74094	Bacteria	Acidobacteria	Acidobacteriia	Acidobacteriales	Acidobacteriaceae	PAC002294_g	PAC002294_g_pt_74.M.1
ASV_1114	Bacteria	Acidobacteria	Acidobacteriia	Acidobacteriales	Acidobacteriaceae	PAC002294_g	PAC002294_g_pt_74.M.2
ASV_50689	Bacteria	Acidobacteria	Acidobacteriia	Acidobacteriales	Acidobacteriaceae	Silvibacterium	Silvibacterium_bohemicum
ASV_15624	Bacteria	Acidobacteria	Acidobacteriia	Acidobacteriales	Acidobacteriaceae	Silvibacterium	Silvibacterium_bohemicum
ASV_5405	Bacteria	Acidobacteria	Acidobacteriia	Acidobacteriales	Acidobacteriaceae	Silvibacterium	Silvibacterium_bohemicum
ASV_29568	Bacteria	Acidobacteria	Acidobacteriia	Acidobacteriales	Acidobacteriaceae	Silvibacterium	Silvibacterium_bohemicum
ASV_33045	Bacteria	Acidobacteria	Acidobacteriia	Acidobacteriales	Acidobacteriaceae	Telmatobacter	Telmatobacter_AY234590_s
ASV_74164	Bacteria	Acidobacteria	Acidobacteriia	Acidobacteriales	Acidobacteriaceae	Telmatobacter	Telmatobacter_PAC000265_s
ASV_989	Bacteria	Acidobacteria	Acidobacteriia	Acidobacteriales	Acidobacteriaceae	Telmatobacter	Telmatobacter_PAC000265_s
ASV_32881	Bacteria	Acidobacteria	Acidobacteriia	Acidobacteriales	Acidobacteriaceae	Telmatobacter	Telmatobacter_pt_82.M.1
ASV_73762	Bacteria	Acidobacteria	Acidobacteriia	Acidobacteriales	Acidobacteriaceae	Terracidiphilus	Terracidiphilus_gabretensis
ASV_46171	Bacteria	Acidobacteria	Acidobacteriia	Acidobacteriales	Acidobacteriaceae	Terracidiphilus	Terracidiphilus_gabretensis
ASV_39969	Bacteria	Acidobacteria	Acidobacteriia	Acidobacteriales	Acidobacteriaceae	Terracidiphilus	Terracidiphilus_pt_82.M.1
ASV_40758	Bacteria	Acidobacteria	Acidobacteriia	Acidobacteriales	Acidobacteriaceae	Terracidiphilus	Terracidiphilus_pt_82.M.2
ASV_79200	Bacteria	Acidobacteria	Acidobacteriia	Acidobacteriales	Acidobacteriaceae		Acidobacteriaceae_pt_74.1
ASV_11334	Bacteria	Acidobacteria	Acidobacteriia	Acidobacteriales	Acidobacteriaceae		Acidobacteriaceae_pt_74.16
ASV_78096	Bacteria	Acidobacteria	Acidobacteriia	Acidobacteriales	Acidobacteriaceae		Acidobacteriaceae_pt_74.16
ASV_1291	Bacteria	Acidobacteria	Acidobacteriia	Acidobacteriales	Acidobacteriaceae		Acidobacteriaceae_pt_74.16
ASV_4446	Bacteria	Acidobacteria	Acidobacteriia	Acidobacteriales	Acidobacteriaceae		Acidobacteriaceae_pt_74.16
ASV_50940	Bacteria	Acidobacteria	Acidobacteriia	Acidobacteriales	Acidobacteriaceae		Acidobacteriaceae_pt_74.16
ASV_11786	Bacteria	Acidobacteria	Acidobacteriia	Acidobacteriales	Acidobacteriaceae		Acidobacteriaceae_pt_74.16
ASV_73759	Bacteria	Acidobacteria	Acidobacteriia	Acidobacteriales	Acidobacteriaceae		Acidobacteriaceae_pt_74.18
ASV_67940	Bacteria	Acidobacteria	Acidobacteriia	Acidobacteriales	Acidobacteriaceae		Acidobacteriaceae_pt_74.18
ASV_4167	Bacteria	Acidobacteria	Acidobacteriia	Acidobacteriales	Acidobacteriaceae		Acidobacteriaceae_pt_74.18
ASV_6421	Bacteria	Acidobacteria	Acidobacteriia	Acidobacteriales	Acidobacteriaceae		Acidobacteriaceae_pt_74.18
ASV_6759	Bacteria	Acidobacteria	Acidobacteriia	Acidobacteriales	Acidobacteriaceae		Acidobacteriaceae_pt_74.18
ASV_17046	Bacteria	Acidobacteria	Acidobacteriia	Acidobacteriales	Acidobacteriaceae		Acidobacteriaceae_pt_74.18
ASV_6639	Bacteria	Acidobacteria	Acidobacteriia	Acidobacteriales	Acidobacteriaceae		Acidobacteriaceae_pt_74.18
ASV_204	Bacteria	Acidobacteria	Acidobacteriia	Acidobacteriales	Acidobacteriaceae		Acidobacteriaceae_pt_74.7
ASV_66846	Bacteria	Acidobacteria	Acidobacteriia	Acidobacteriales	Acidobacteriaceae		Acidobacteriaceae_pt_74.7
ASV_64997	Bacteria	Acidobacteria	Acidobacteriia	Acidobacteriales	Acidobacteriaceae		Acidobacteriaceae_pt_74.M.1
ASV_9917	Bacteria	Acidobacteria	Acidobacteriia	Acidobacteriales	Acidobacteriaceae		Acidobacteriaceae_pt_74.M.10
ASV_41100	Bacteria	Acidobacteria	Acidobacteriia	Acidobacteriales	Acidobacteriaceae		Acidobacteriaceae_pt_74.M.11
ASV_35276	Bacteria	Acidobacteria	Acidobacteriia	Acidobacteriales	Acidobacteriaceae		Acidobacteriaceae_pt_74.M.12
ASV_12693	Bacteria	Acidobacteria	Acidobacteriia	Acidobacteriales	Acidobacteriaceae		Acidobacteriaceae_pt_74.M.13
ASV_66717	Bacteria	Acidobacteria	Acidobacteriia	Acidobacteriales	Acidobacteriaceae		Acidobacteriaceae_pt_74.M.14
ASV_63106	Bacteria	Acidobacteria	Acidobacteriia	Acidobacteriales	Acidobacteriaceae		Acidobacteriaceae_pt_74.M.15
ASV_68203	Bacteria	Acidobacteria	Acidobacteriia	Acidobacteriales	Acidobacteriaceae		Acidobacteriaceae_pt_74.M.16
ASV_30803	Bacteria	Acidobacteria	Acidobacteriia	Acidobacteriales	Acidobacteriaceae		Acidobacteriaceae_pt_74.M.17
ASV_65880	Bacteria	Acidobacteria	Acidobacteriia	Acidobacteriales	Acidobacteriaceae		Acidobacteriaceae_pt_74.M.18
ASV_67236	Bacteria	Acidobacteria	Acidobacteriia	Acidobacteriales	Acidobacteriaceae		Acidobacteriaceae_pt_74.M.19
ASV_12365	Bacteria	Acidobacteria	Acidobacteriia	Acidobacteriales	Acidobacteriaceae		Acidobacteriaceae_pt_74.M.2
ASV_30285	Bacteria	Acidobacteria	Acidobacteriia	Acidobacteriales	Acidobacteriaceae		Acidobacteriaceae_pt_74.M.20
ASV_67022	Bacteria	Acidobacteria	Acidobacteriia	Acidobacteriales	Acidobacteriaceae		Acidobacteriaceae_pt_74.M.21
ASV_31267	Bacteria	Acidobacteria	Acidobacteriia	Acidobacteriales	Acidobacteriaceae		Acidobacteriaceae_pt_74.M.22
ASV_68305	Bacteria	Acidobacteria	Acidobacteriia	Acidobacteriales	Acidobacteriaceae		Acidobacteriaceae_pt_74.M.23
ASV_39790	Bacteria	Acidobacteria	Acidobacteriia	Acidobacteriales	Acidobacteriaceae		Acidobacteriaceae_pt_74.M.24
ASV_40631	Bacteria	Acidobacteria	Acidobacteriia	Acidobacteriales	Acidobacteriaceae		Acidobacteriaceae_pt_74.M.25
ASV_39993	Bacteria	Acidobacteria	Acidobacteriia	Acidobacteriales	Acidobacteriaceae		Acidobacteriaceae_pt_74.M.26
ASV_26808	Bacteria	Acidobacteria	Acidobacteriia	Acidobacteriales	Acidobacteriaceae		Acidobacteriaceae_pt_74.M.27
ASV_63631	Bacteria	Acidobacteria	Acidobacteriia	Acidobacteriales	Acidobacteriaceae		Acidobacteriaceae_pt_74.M.28
ASV_26362	Bacteria	Acidobacteria	Acidobacteriia	Acidobacteriales	Acidobacteriaceae		Acidobacteriaceae_pt_74.M.29
ASV_64579	Bacteria	Acidobacteria	Acidobacteriia	Acidobacteriales	Acidobacteriaceae		Acidobacteriaceae_pt_74.M.3
ASV_67193	Bacteria	Acidobacteria	Acidobacteriia	Acidobacteriales	Acidobacteriaceae		Acidobacteriaceae_pt_74.M.30
ASV_62894	Bacteria	Acidobacteria	Acidobacteriia	Acidobacteriales	Acidobacteriaceae		Acidobacteriaceae_pt_74.M.31
ASV_67057	Bacteria	Acidobacteria	Acidobacteriia	Acidobacteriales	Acidobacteriaceae		Acidobacteriaceae_pt_74.M.32
ASV_62696	Bacteria	Acidobacteria	Acidobacteriia	Acidobacteriales	Acidobacteriaceae		Acidobacteriaceae_pt_74.M.33
ASV_39833	Bacteria	Acidobacteria	Acidobacteriia	Acidobacteriales	Acidobacteriaceae		Acidobacteriaceae_pt_74.M.34
ASV_66621	Bacteria	Acidobacteria	Acidobacteriia	Acidobacteriales	Acidobacteriaceae		Acidobacteriaceae_pt_74.M.35
ASV_8771	Bacteria	Acidobacteria	Acidobacteriia	Acidobacteriales	Acidobacteriaceae		Acidobacteriaceae_pt_74.M.36
ASV_13979	Bacteria	Acidobacteria	Acidobacteriia	Acidobacteriales	Acidobacteriaceae		Acidobacteriaceae_pt_74.M.37
ASV_64608	Bacteria	Acidobacteria	Acidobacteriia	Acidobacteriales	Acidobacteriaceae		Acidobacteriaceae_pt_74.M.38
ASV_42427	Bacteria	Acidobacteria	Acidobacteriia	Acidobacteriales	Acidobacteriaceae		Acidobacteriaceae_pt_74.M.39
ASV_3224	Bacteria	Acidobacteria	Acidobacteriia	Acidobacteriales	Acidobacteriaceae		Acidobacteriaceae_pt_74.M.4
ASV_1594	Bacteria	Acidobacteria	Acidobacteriia	Acidobacteriales	Acidobacteriaceae		Acidobacteriaceae_pt_74.M.40
ASV_59595	Bacteria	Acidobacteria	Acidobacteriia	Acidobacteriales	Acidobacteriaceae		Acidobacteriaceae_pt_74.M.41
ASV_63722	Bacteria	Acidobacteria	Acidobacteriia	Acidobacteriales	Acidobacteriaceae		Acidobacteriaceae_pt_74.M.5
ASV_32917	Bacteria	Acidobacteria	Acidobacteriia	Acidobacteriales	Acidobacteriaceae		Acidobacteriaceae_pt_74.M.6
ASV_36620	Bacteria	Acidobacteria	Acidobacteriia	Acidobacteriales	Acidobacteriaceae		Acidobacteriaceae_pt_74.M.7
ASV_32616	Bacteria	Acidobacteria	Acidobacteriia	Acidobacteriales	Acidobacteriaceae		Acidobacteriaceae_pt_74.M.8
ASV_65045	Bacteria	Acidobacteria	Acidobacteriia	Acidobacteriales	Acidobacteriaceae		Acidobacteriaceae_pt_74.M.9
ASV_11246	Bacteria	Acidobacteria	Acidobacteriia	Acidobacteriales	Acidobacteriaceae		Acidobacteriaceae_pt_75.16
ASV_50162	Bacteria	Acidobacteria	Acidobacteriia	Acidobacteriales	Acidobacteriaceae		Acidobacteriaceae_pt_75.16
ASV_74145	Bacteria	Acidobacteria	Acidobacteriia	Acidobacteriales	Acidobacteriaceae		Acidobacteriaceae_pt_75.16
ASV_46867	Bacteria	Acidobacteria	Acidobacteriia	Acidobacteriales	Acidobacteriaceae		Acidobacteriaceae_pt_75.16
ASV_48767	Bacteria	Acidobacteria	Acidobacteriia	Acidobacteriales	Acidobacteriaceae		Acidobacteriaceae_pt_75.M.42
ASV_8290	Bacteria	Acidobacteria	Acidobacteriia	Acidobacteriales	Acidobacteriaceae		Acidobacteriaceae_pt_76.37
ASV_48307	Bacteria	Acidobacteria	Acidobacteriia	Acidobacteriales	Acidobacteriaceae		Acidobacteriaceae_pt_76.37
ASV_72122	Bacteria	Acidobacteria	Acidobacteriia	Acidobacteriales	Acidobacteriaceae		Acidobacteriaceae_pt_76.37
ASV_79566	Bacteria	Acidobacteria	Acidobacteriia	Acidobacteriales	Acidobacteriaceae		Acidobacteriaceae_pt_76.40
ASV_46718	Bacteria	Acidobacteria	Acidobacteriia	Acidobacteriales	Acidobacteriaceae		Acidobacteriaceae_pt_76.40
ASV_11268	Bacteria	Acidobacteria	Acidobacteriia	Acidobacteriales	Acidobacteriaceae		Acidobacteriaceae_pt_76.40
ASV_15884	Bacteria	Acidobacteria	Acidobacteriia	Acidobacteriales	Acidobacteriaceae		Acidobacteriaceae_pt_76.40
ASV_15836	Bacteria	Acidobacteria	Acidobacteriia	Acidobacteriales	Acidobacteriaceae		Acidobacteriaceae_pt_76.40
ASV_72235	Bacteria	Acidobacteria	Acidobacteriia	Acidobacteriales	Acidobacteriaceae		Acidobacteriaceae_pt_76.40
ASV_51956	Bacteria	Acidobacteria	Acidobacteriia	Acidobacteriales	Acidobacteriaceae		Acidobacteriaceae_pt_76.43.2
ASV_24446	Bacteria	Acidobacteria	Acidobacteriia	Acidobacteriales	Acidobacteriaceae		Acidobacteriaceae_pt_76.43.2
ASV_25575	Bacteria	Acidobacteria	Acidobacteriia	Acidobacteriales	Acidobacteriaceae		Acidobacteriaceae_pt_76.M.43
ASV_22301	Bacteria	Acidobacteria	Acidobacteriia	Acidobacteriales	Acidobacteriaceae		Acidobacteriaceae_pt_82.35
ASV_1073	Bacteria	Acidobacteria	Acidobacteriia	Acidobacteriales	Acidobacteriaceae		Acidobacteriaceae_pt_82.35
ASV_4389	Bacteria	Acidobacteria	Acidobacteriia	Acidobacteriales	Acidobacteriaceae		Acidobacteriaceae_pt_82.37
ASV_47578	Bacteria	Acidobacteria	Acidobacteriia	Acidobacteriales	Acidobacteriaceae		Acidobacteriaceae_pt_82.37
ASV_60318	Bacteria	Acidobacteria	Acidobacteriia	Acidobacteriales	Acidobacteriaceae		Acidobacteriaceae_pt_82.41
ASV_70524	Bacteria	Acidobacteria	Acidobacteriia	Acidobacteriales	Acidobacteriaceae		Acidobacteriaceae_pt_82.41
ASV_71953	Bacteria	Acidobacteria	Acidobacteriia	Acidobacteriales	Acidobacteriaceae		Acidobacteriaceae_pt_82.41
ASV_47963	Bacteria	Acidobacteria	Acidobacteriia	Acidobacteriales	Acidobacteriaceae		Acidobacteriaceae_pt_82.42
ASV_18903	Bacteria	Acidobacteria	Acidobacteriia	Acidobacteriales	Acidobacteriaceae		Acidobacteriaceae_pt_82.42
ASV_21062	Bacteria	Acidobacteria	Acidobacteriia	Acidobacteriales	Acidobacteriaceae		Acidobacteriaceae_pt_82.43
ASV_78720	Bacteria	Acidobacteria	Acidobacteriia	Acidobacteriales	Acidobacteriaceae		Acidobacteriaceae_pt_82.43
ASV_50160	Bacteria	Acidobacteria	Acidobacteriia	Acidobacteriales	Acidobacteriaceae		Acidobacteriaceae_pt_82.43
ASV_20339	Bacteria	Acidobacteria	Acidobacteriia	Acidobacteriales	Acidobacteriaceae		Acidobacteriaceae_pt_82.43
ASV_14956	Bacteria	Acidobacteria	Acidobacteriia	Acidobacteriales	Acidobacteriaceae		Acidobacteriaceae_pt_82.43
ASV_46989	Bacteria	Acidobacteria	Acidobacteriia	Acidobacteriales	Acidobacteriaceae		Acidobacteriaceae_pt_82.43
ASV_32705	Bacteria	Acidobacteria	Acidobacteriia	Acidobacteriales	Acidobacteriaceae		Acidobacteriaceae_pt_82.43
ASV_49774	Bacteria	Acidobacteria	Acidobacteriia	Acidobacteriales	Acidobacteriaceae		Acidobacteriaceae_pt_82.43
ASV_5369	Bacteria	Acidobacteria	Acidobacteriia	Acidobacteriales	Acidobacteriaceae		Acidobacteriaceae_pt_82.43
ASV_34223	Bacteria	Acidobacteria	Acidobacteriia	Acidobacteriales	Acidobacteriaceae		Acidobacteriaceae_pt_82.43
ASV_27277	Bacteria	Acidobacteria	Acidobacteriia	Acidobacteriales	Acidobacteriaceae		Acidobacteriaceae_pt_82.M.44
ASV_5316	Bacteria	Acidobacteria	Acidobacteriia	Acidobacteriales	Acidobacteriaceae		Acidobacteriaceae_pt_82.M.45
ASV_10176	Bacteria	Acidobacteria	Acidobacteriia	Acidobacteriales	Acidobacteriaceae		Acidobacteriaceae_pt_82.M.46
ASV_67493	Bacteria	Acidobacteria	Acidobacteriia	Acidobacteriales	Acidobacteriaceae		Acidobacteriaceae_pt_82.M.47
ASV_8107	Bacteria	Acidobacteria	Acidobacteriia	Acidobacteriales	Acidobacteriaceae		Acidobacteriaceae_pt_82.M.48
ASV_10610	Bacteria	Acidobacteria	Acidobacteriia	Acidobacteriales	Acidobacteriaceae		Acidobacteriaceae_pt_82.M.49
ASV_79436	Bacteria	Acidobacteria	Acidobacteriia	Acidobacteriales	Acidobacteriaceae		Acidobacteriaceae_pt_82.M.50
ASV_27292	Bacteria	Acidobacteria	Acidobacteriia	Acidobacteriales	Acidobacteriaceae		Acidobacteriaceae_pt_82.M.51
ASV_51283	Bacteria	Acidobacteria	Acidobacteriia	Acidobacteriales	Acidobacteriaceae		Acidobacteriaceae_pt_82.M.52
ASV_11929	Bacteria	Acidobacteria	Acidobacteriia	Acidobacteriales	Acidobacteriaceae		Acidobacteriaceae_pt_82.M.53
ASV_12219	Bacteria	Acidobacteria	Acidobacteriia	Acidobacteriales	Acidobacteriaceae		Acidobacteriaceae_pt_82.M.54
ASV_38949	Bacteria	Acidobacteria	Acidobacteriia	Acidobacteriales	Acidobacteriaceae		Acidobacteriaceae_pt_82.M.55
ASV_31106	Bacteria	Acidobacteria	Acidobacteriia	Acidobacteriales	Acidobacteriaceae		Acidobacteriaceae_pt_82.M.56
ASV_33581	Bacteria	Acidobacteria	Acidobacteriia	Acidobacteriales	Acidobacteriaceae		Acidobacteriaceae_pt_82.M.57
ASV_73703	Bacteria	Acidobacteria	Acidobacteriia	Acidobacteriales	Acidobacteriaceae		Acidobacteriaceae_pt_82.M.58
ASV_39183	Bacteria	Acidobacteria	Acidobacteriia	Acidobacteriales	Acidobacteriaceae		Acidobacteriaceae_pt_82.M.59
ASV_77452	Bacteria	Acidobacteria	Blastocatellia	Blastocatellales	Blastocatellaceae	Aridibacter	Aridibacter_nitratireducens
ASV_29946	Bacteria	Acidobacteria	Blastocatellia	Blastocatellales	Blastocatellaceae	Aridibacter	Aridibacter_nitratireducens
ASV_72824	Bacteria	Acidobacteria	Blastocatellia	Blastocatellales	Blastocatellaceae	Aridibacter	Aridibacter_nitratireducens
ASV_51010	Bacteria	Acidobacteria	Blastocatellia	Blastocatellales	Blastocatellaceae	Aridibacter	Aridibacter_nitratireducens
ASV_15911	Bacteria	Acidobacteria	Blastocatellia	Blastocatellales	Blastocatellaceae	Aridibacter	Aridibacter_pt_83.44
ASV_76693	Bacteria	Acidobacteria	Blastocatellia	Blastocatellales	Blastocatellaceae	Aridibacter	Aridibacter_pt_83.44
ASV_31089	Bacteria	Acidobacteria	Blastocatellia	Blastocatellales	Blastocatellaceae	Aridibacter	Aridibacter_pt_83.44
ASV_26203	Bacteria	Acidobacteria	Blastocatellia	Blastocatellales	Blastocatellaceae	Aridibacter	Aridibacter_pt_83.M.1
ASV_71044	Bacteria	Acidobacteria	Blastocatellia	Blastocatellales	Blastocatellaceae	Aridibacter	Aridibacter_pt_83.M.2
ASV_50383	Bacteria	Acidobacteria	Blastocatellia	Blastocatellales	Blastocatellaceae	Aridibacter	Aridibacter_pt_83.M.3
ASV_21307	Bacteria	Acidobacteria	Blastocatellia	Blastocatellales	Blastocatellaceae	Aridibacter	Aridibacter_pt_83.M.4
ASV_42224	Bacteria	Acidobacteria	Blastocatellia	Blastocatellales	Blastocatellaceae	Blastocatella	Blastocatella_AY234727_s
ASV_8935	Bacteria	Acidobacteria	Blastocatellia	Blastocatellales	Blastocatellaceae	Blastocatella	Blastocatella_FJ004688_s
ASV_47894	Bacteria	Acidobacteria	Blastocatellia	Blastocatellales	Blastocatellaceae	Blastocatella	Blastocatella_FJ004688_s
ASV_23945	Bacteria	Acidobacteria	Blastocatellia	Blastocatellales	Blastocatellaceae	Blastocatella	Blastocatella_HM062211_s
ASV_7014	Bacteria	Acidobacteria	Blastocatellia	Blastocatellales	Blastocatellaceae	Blastocatella	Blastocatella_HM062211_s
ASV_74128	Bacteria	Acidobacteria	Blastocatellia	Blastocatellales	Blastocatellaceae	Blastocatella	Blastocatella_HM062211_s
ASV_15042	Bacteria	Acidobacteria	Blastocatellia	Blastocatellales	Blastocatellaceae	Blastocatella	Blastocatella_HM062211_s
ASV_14908	Bacteria	Acidobacteria	Blastocatellia	Blastocatellales	Blastocatellaceae	Blastocatella	Blastocatella_HM062211_s
ASV_77834	Bacteria	Acidobacteria	Blastocatellia	Blastocatellales	Blastocatellaceae	Blastocatella	Blastocatella_HM062211_s
ASV_1703	Bacteria	Acidobacteria	Blastocatellia	Blastocatellales	Blastocatellaceae	Blastocatella	Blastocatella_pt_83.47
ASV_16388	Bacteria	Acidobacteria	Blastocatellia	Blastocatellales	Blastocatellaceae	Blastocatella	Blastocatella_pt_83.47
ASV_24327	Bacteria	Acidobacteria	Blastocatellia	Blastocatellales	Blastocatellaceae	Blastocatella	Blastocatella_pt_83.48
ASV_7658	Bacteria	Acidobacteria	Blastocatellia	Blastocatellales	Blastocatellaceae	Blastocatella	Blastocatella_pt_83.48
ASV_53802	Bacteria	Acidobacteria	Blastocatellia	Blastocatellales	Blastocatellaceae	Blastocatella	Blastocatella_pt_83.50
ASV_58208	Bacteria	Acidobacteria	Blastocatellia	Blastocatellales	Blastocatellaceae	Blastocatella	Blastocatella_pt_83.50
ASV_51743	Bacteria	Acidobacteria	Blastocatellia	Blastocatellales	Blastocatellaceae	Blastocatella	Blastocatella_pt_83.50
ASV_33906	Bacteria	Acidobacteria	Blastocatellia	Blastocatellales	Blastocatellaceae	Blastocatella	Blastocatella_pt_83.50
ASV_1887	Bacteria	Acidobacteria	Blastocatellia	Blastocatellales	Blastocatellaceae	Blastocatella	Blastocatella_pt_83.51
ASV_71992	Bacteria	Acidobacteria	Blastocatellia	Blastocatellales	Blastocatellaceae	Blastocatella	Blastocatella_pt_83.51
ASV_52723	Bacteria	Acidobacteria	Blastocatellia	Blastocatellales	Blastocatellaceae	Blastocatella	Blastocatella_pt_83.51
ASV_48416	Bacteria	Acidobacteria	Blastocatellia	Blastocatellales	Blastocatellaceae	Blastocatella	Blastocatella_pt_83.52
ASV_56682	Bacteria	Acidobacteria	Blastocatellia	Blastocatellales	Blastocatellaceae	Blastocatella	Blastocatella_pt_83.52
ASV_60488	Bacteria	Acidobacteria	Blastocatellia	Blastocatellales	Blastocatellaceae	Blastocatella	Blastocatella_pt_83.52
ASV_49819	Bacteria	Acidobacteria	Blastocatellia	Blastocatellales	Blastocatellaceae	Blastocatella	Blastocatella_pt_83.52
ASV_49919	Bacteria	Acidobacteria	Blastocatellia	Blastocatellales	Blastocatellaceae	Blastocatella	Blastocatella_pt_83.52
ASV_18232	Bacteria	Acidobacteria	Blastocatellia	Blastocatellales	Blastocatellaceae	Blastocatella	Blastocatella_pt_83.54
ASV_72917	Bacteria	Acidobacteria	Blastocatellia	Blastocatellales	Blastocatellaceae	Blastocatella	Blastocatella_pt_83.54
ASV_17275	Bacteria	Acidobacteria	Blastocatellia	Blastocatellales	Blastocatellaceae	Blastocatella	Blastocatella_pt_83.54
ASV_21368	Bacteria	Acidobacteria	Blastocatellia	Blastocatellales	Blastocatellaceae	Blastocatella	Blastocatella_pt_83.M.1
ASV_78443	Bacteria	Acidobacteria	Blastocatellia	Blastocatellales	Blastocatellaceae	Blastocatella	Blastocatella_pt_83.M.10
ASV_50570	Bacteria	Acidobacteria	Blastocatellia	Blastocatellales	Blastocatellaceae	Blastocatella	Blastocatella_pt_83.M.11
ASV_60533	Bacteria	Acidobacteria	Blastocatellia	Blastocatellales	Blastocatellaceae	Blastocatella	Blastocatella_pt_83.M.12
ASV_74827	Bacteria	Acidobacteria	Blastocatellia	Blastocatellales	Blastocatellaceae	Blastocatella	Blastocatella_pt_83.M.13
ASV_23561	Bacteria	Acidobacteria	Blastocatellia	Blastocatellales	Blastocatellaceae	Blastocatella	Blastocatella_pt_83.M.14
ASV_39472	Bacteria	Acidobacteria	Blastocatellia	Blastocatellales	Blastocatellaceae	Blastocatella	Blastocatella_pt_83.M.2
ASV_5011	Bacteria	Acidobacteria	Blastocatellia	Blastocatellales	Blastocatellaceae	Blastocatella	Blastocatella_pt_83.M.3
ASV_58015	Bacteria	Acidobacteria	Blastocatellia	Blastocatellales	Blastocatellaceae	Blastocatella	Blastocatella_pt_83.M.4
ASV_75071	Bacteria	Acidobacteria	Blastocatellia	Blastocatellales	Blastocatellaceae	Blastocatella	Blastocatella_pt_83.M.5
ASV_38427	Bacteria	Acidobacteria	Blastocatellia	Blastocatellales	Blastocatellaceae	Blastocatella	Blastocatella_pt_83.M.6
ASV_56809	Bacteria	Acidobacteria	Blastocatellia	Blastocatellales	Blastocatellaceae	Blastocatella	Blastocatella_pt_83.M.7
ASV_59176	Bacteria	Acidobacteria	Blastocatellia	Blastocatellales	Blastocatellaceae	Blastocatella	Blastocatella_pt_83.M.8
ASV_22238	Bacteria	Acidobacteria	Blastocatellia	Blastocatellales	Blastocatellaceae	Blastocatella	Blastocatella_pt_83.M.9
ASV_21042	Bacteria	Acidobacteria	Blastocatellia	Blastocatellales	Blastocatellaceae	DQ532228_g	DQ532228_g_pt_83.M.1
ASV_47586	Bacteria	Acidobacteria	Blastocatellia	Blastocatellales	Blastocatellaceae	DQ532228_g	DQ532228_g_pt_83.M.2
ASV_28861	Bacteria	Acidobacteria	Blastocatellia	Blastocatellales	Blastocatellaceae	DQ532228_g	DQ532228_g_pt_83.M.3
ASV_32997	Bacteria	Acidobacteria	Blastocatellia	Blastocatellales	Blastocatellaceae	DQ532228_g	DQ532228_g_pt_83.M.4
ASV_59121	Bacteria	Acidobacteria	Blastocatellia	Blastocatellales	Blastocatellaceae	JN868746_g	JN868746_g_pt_83.M.1
ASV_9395	Bacteria	Acidobacteria	Blastocatellia	Blastocatellales	Blastocatellaceae	JN868746_g	JN868746_g_pt_83.M.2
ASV_36410	Bacteria	Acidobacteria	Blastocatellia	Blastocatellales	Blastocatellaceae	JN868746_g	JN868746_g_pt_83.M.3
ASV_39404	Bacteria	Acidobacteria	Blastocatellia	Blastocatellales	Blastocatellaceae	JN868746_g	JN868746_g_pt_83.M.4
ASV_59156	Bacteria	Acidobacteria	Blastocatellia	Blastocatellales	Blastocatellaceae	JN868746_g	JN868746_g_pt_83.M.5
ASV_49430	Bacteria	Acidobacteria	Blastocatellia	Blastocatellales	Blastocatellaceae	JN868746_g	JN868746_g_pt_83.M.6
ASV_29340	Bacteria	Acidobacteria	Blastocatellia	Blastocatellales	Blastocatellaceae	JN868746_g	JN868746_g_pt_83.M.7
ASV_23289	Bacteria	Acidobacteria	Blastocatellia	Blastocatellales	Blastocatellaceae	KC110924_g	KC110924_g_pt_83.M.1
ASV_22326	Bacteria	Acidobacteria	Blastocatellia	Blastocatellales	Blastocatellaceae	Stenotrophobacter	Stenotrophobacter_AB286370_s
ASV_22682	Bacteria	Acidobacteria	Blastocatellia	Blastocatellales	Blastocatellaceae	Stenotrophobacter	Stenotrophobacter_EF516125_s
ASV_1577	Bacteria	Acidobacteria	Blastocatellia	Blastocatellales	Blastocatellaceae	Stenotrophobacter	Stenotrophobacter_EU132424_s
ASV_6598	Bacteria	Acidobacteria	Blastocatellia	Blastocatellales	Blastocatellaceae	Stenotrophobacter	Stenotrophobacter_EU150234_s
ASV_50450	Bacteria	Acidobacteria	Blastocatellia	Blastocatellales	Blastocatellaceae	Stenotrophobacter	Stenotrophobacter_EU150234_s
ASV_5884	Bacteria	Acidobacteria	Blastocatellia	Blastocatellales	Blastocatellaceae	Stenotrophobacter	Stenotrophobacter_GQ302569_s
ASV_6494	Bacteria	Acidobacteria	Blastocatellia	Blastocatellales	Blastocatellaceae	Stenotrophobacter	Stenotrophobacter_GQ302569_s
ASV_52085	Bacteria	Acidobacteria	Blastocatellia	Blastocatellales	Blastocatellaceae	Stenotrophobacter	Stenotrophobacter_HQ397104_s
ASV_18810	Bacteria	Acidobacteria	Blastocatellia	Blastocatellales	Blastocatellaceae	Stenotrophobacter	Stenotrophobacter_HQ397104_s
ASV_23645	Bacteria	Acidobacteria	Blastocatellia	Blastocatellales	Blastocatellaceae	Stenotrophobacter	Stenotrophobacter_HQ397104_s
ASV_20704	Bacteria	Acidobacteria	Blastocatellia	Blastocatellales	Blastocatellaceae	Stenotrophobacter	Stenotrophobacter_HQ598622_s
ASV_27979	Bacteria	Acidobacteria	Blastocatellia	Blastocatellales	Blastocatellaceae	Stenotrophobacter	Stenotrophobacter_JF265872_s
ASV_48159	Bacteria	Acidobacteria	Blastocatellia	Blastocatellales	Blastocatellaceae	Stenotrophobacter	Stenotrophobacter_JF265872_s
ASV_51514	Bacteria	Acidobacteria	Blastocatellia	Blastocatellales	Blastocatellaceae	Stenotrophobacter	Stenotrophobacter_JF265872_s
ASV_78251	Bacteria	Acidobacteria	Blastocatellia	Blastocatellales	Blastocatellaceae	Stenotrophobacter	Stenotrophobacter_JF265872_s
ASV_49096	Bacteria	Acidobacteria	Blastocatellia	Blastocatellales	Blastocatellaceae	Stenotrophobacter	Stenotrophobacter_PAC001834_s
ASV_5849	Bacteria	Acidobacteria	Blastocatellia	Blastocatellales	Blastocatellaceae	Stenotrophobacter	Stenotrophobacter_PAC001848_s
ASV_47924	Bacteria	Acidobacteria	Blastocatellia	Blastocatellales	Blastocatellaceae	Stenotrophobacter	Stenotrophobacter_PAC001848_s
ASV_43667	Bacteria	Acidobacteria	Blastocatellia	Blastocatellales	Blastocatellaceae	Stenotrophobacter	Stenotrophobacter_PAC001849_s
ASV_50089	Bacteria	Acidobacteria	Blastocatellia	Blastocatellales	Blastocatellaceae	Stenotrophobacter	Stenotrophobacter_PAC002215_s
ASV_47592	Bacteria	Acidobacteria	Blastocatellia	Blastocatellales	Blastocatellaceae	Stenotrophobacter	Stenotrophobacter_PAC002215_s
ASV_15323	Bacteria	Acidobacteria	Blastocatellia	Blastocatellales	Blastocatellaceae	Stenotrophobacter	Stenotrophobacter_PAC002215_s
ASV_22850	Bacteria	Acidobacteria	Blastocatellia	Blastocatellales	Blastocatellaceae	Stenotrophobacter	Stenotrophobacter_pt_83.12
ASV_79948	Bacteria	Acidobacteria	Blastocatellia	Blastocatellales	Blastocatellaceae	Stenotrophobacter	Stenotrophobacter_pt_83.12
ASV_7058	Bacteria	Acidobacteria	Blastocatellia	Blastocatellales	Blastocatellaceae	Stenotrophobacter	Stenotrophobacter_pt_83.14
ASV_35479	Bacteria	Acidobacteria	Blastocatellia	Blastocatellales	Blastocatellaceae	Stenotrophobacter	Stenotrophobacter_pt_83.14
ASV_10024	Bacteria	Acidobacteria	Blastocatellia	Blastocatellales	Blastocatellaceae	Stenotrophobacter	Stenotrophobacter_pt_83.19
ASV_22246	Bacteria	Acidobacteria	Blastocatellia	Blastocatellales	Blastocatellaceae	Stenotrophobacter	Stenotrophobacter_pt_83.19
ASV_2524	Bacteria	Acidobacteria	Blastocatellia	Blastocatellales	Blastocatellaceae	Stenotrophobacter	Stenotrophobacter_pt_83.20
ASV_29612	Bacteria	Acidobacteria	Blastocatellia	Blastocatellales	Blastocatellaceae	Stenotrophobacter	Stenotrophobacter_pt_83.20
ASV_24030	Bacteria	Acidobacteria	Blastocatellia	Blastocatellales	Blastocatellaceae	Stenotrophobacter	Stenotrophobacter_pt_83.20
ASV_77224	Bacteria	Acidobacteria	Blastocatellia	Blastocatellales	Blastocatellaceae	Stenotrophobacter	Stenotrophobacter_pt_83.21
ASV_54127	Bacteria	Acidobacteria	Blastocatellia	Blastocatellales	Blastocatellaceae	Stenotrophobacter	Stenotrophobacter_pt_83.21
ASV_5389	Bacteria	Acidobacteria	Blastocatellia	Blastocatellales	Blastocatellaceae	Stenotrophobacter	Stenotrophobacter_pt_83.21
ASV_22790	Bacteria	Acidobacteria	Blastocatellia	Blastocatellales	Blastocatellaceae	Stenotrophobacter	Stenotrophobacter_pt_83.21
ASV_55019	Bacteria	Acidobacteria	Blastocatellia	Blastocatellales	Blastocatellaceae	Stenotrophobacter	Stenotrophobacter_pt_83.21
ASV_48567	Bacteria	Acidobacteria	Blastocatellia	Blastocatellales	Blastocatellaceae	Stenotrophobacter	Stenotrophobacter_pt_83.21
ASV_18946	Bacteria	Acidobacteria	Blastocatellia	Blastocatellales	Blastocatellaceae	Stenotrophobacter	Stenotrophobacter_pt_83.21
ASV_40666	Bacteria	Acidobacteria	Blastocatellia	Blastocatellales	Blastocatellaceae	Stenotrophobacter	Stenotrophobacter_pt_83.21
ASV_8228	Bacteria	Acidobacteria	Blastocatellia	Blastocatellales	Blastocatellaceae	Stenotrophobacter	Stenotrophobacter_pt_83.21
ASV_76630	Bacteria	Acidobacteria	Blastocatellia	Blastocatellales	Blastocatellaceae	Stenotrophobacter	Stenotrophobacter_pt_83.21
ASV_57047	Bacteria	Acidobacteria	Blastocatellia	Blastocatellales	Blastocatellaceae	Stenotrophobacter	Stenotrophobacter_pt_83.21
ASV_53563	Bacteria	Acidobacteria	Blastocatellia	Blastocatellales	Blastocatellaceae	Stenotrophobacter	Stenotrophobacter_pt_83.21
ASV_63110	Bacteria	Acidobacteria	Blastocatellia	Blastocatellales	Blastocatellaceae	Stenotrophobacter	Stenotrophobacter_pt_83.21
ASV_4832	Bacteria	Acidobacteria	Blastocatellia	Blastocatellales	Blastocatellaceae	Stenotrophobacter	Stenotrophobacter_pt_83.21
ASV_19292	Bacteria	Acidobacteria	Blastocatellia	Blastocatellales	Blastocatellaceae	Stenotrophobacter	Stenotrophobacter_pt_83.21
ASV_6164	Bacteria	Acidobacteria	Blastocatellia	Blastocatellales	Blastocatellaceae	Stenotrophobacter	Stenotrophobacter_pt_83.21
ASV_14415	Bacteria	Acidobacteria	Blastocatellia	Blastocatellales	Blastocatellaceae	Stenotrophobacter	Stenotrophobacter_pt_83.21
ASV_6983	Bacteria	Acidobacteria	Blastocatellia	Blastocatellales	Blastocatellaceae	Stenotrophobacter	Stenotrophobacter_pt_83.23
ASV_14547	Bacteria	Acidobacteria	Blastocatellia	Blastocatellales	Blastocatellaceae	Stenotrophobacter	Stenotrophobacter_pt_83.23
ASV_61716	Bacteria	Acidobacteria	Blastocatellia	Blastocatellales	Blastocatellaceae	Stenotrophobacter	Stenotrophobacter_pt_83.23
ASV_25674	Bacteria	Acidobacteria	Blastocatellia	Blastocatellales	Blastocatellaceae	Stenotrophobacter	Stenotrophobacter_pt_83.23
ASV_17073	Bacteria	Acidobacteria	Blastocatellia	Blastocatellales	Blastocatellaceae	Stenotrophobacter	Stenotrophobacter_pt_83.23
ASV_77980	Bacteria	Acidobacteria	Blastocatellia	Blastocatellales	Blastocatellaceae	Stenotrophobacter	Stenotrophobacter_pt_83.24
ASV_48504	Bacteria	Acidobacteria	Blastocatellia	Blastocatellales	Blastocatellaceae	Stenotrophobacter	Stenotrophobacter_pt_83.24
ASV_75818	Bacteria	Acidobacteria	Blastocatellia	Blastocatellales	Blastocatellaceae	Stenotrophobacter	Stenotrophobacter_pt_83.24
ASV_18313	Bacteria	Acidobacteria	Blastocatellia	Blastocatellales	Blastocatellaceae	Stenotrophobacter	Stenotrophobacter_pt_83.24
ASV_45590	Bacteria	Acidobacteria	Blastocatellia	Blastocatellales	Blastocatellaceae	Stenotrophobacter	Stenotrophobacter_pt_83.24
ASV_75964	Bacteria	Acidobacteria	Blastocatellia	Blastocatellales	Blastocatellaceae	Stenotrophobacter	Stenotrophobacter_pt_83.26
ASV_71272	Bacteria	Acidobacteria	Blastocatellia	Blastocatellales	Blastocatellaceae	Stenotrophobacter	Stenotrophobacter_pt_83.26
ASV_40301	Bacteria	Acidobacteria	Blastocatellia	Blastocatellales	Blastocatellaceae	Stenotrophobacter	Stenotrophobacter_pt_83.26
ASV_51546	Bacteria	Acidobacteria	Blastocatellia	Blastocatellales	Blastocatellaceae	Stenotrophobacter	Stenotrophobacter_pt_83.26
ASV_79017	Bacteria	Acidobacteria	Blastocatellia	Blastocatellales	Blastocatellaceae	Stenotrophobacter	Stenotrophobacter_pt_83.29
ASV_48063	Bacteria	Acidobacteria	Blastocatellia	Blastocatellales	Blastocatellaceae	Stenotrophobacter	Stenotrophobacter_pt_83.29
ASV_68384	Bacteria	Acidobacteria	Blastocatellia	Blastocatellales	Blastocatellaceae	Stenotrophobacter	Stenotrophobacter_pt_83.30
ASV_1808	Bacteria	Acidobacteria	Blastocatellia	Blastocatellales	Blastocatellaceae	Stenotrophobacter	Stenotrophobacter_pt_83.30
ASV_33890	Bacteria	Acidobacteria	Blastocatellia	Blastocatellales	Blastocatellaceae	Stenotrophobacter	Stenotrophobacter_pt_83.31
ASV_15304	Bacteria	Acidobacteria	Blastocatellia	Blastocatellales	Blastocatellaceae	Stenotrophobacter	Stenotrophobacter_pt_83.31
ASV_73187	Bacteria	Acidobacteria	Blastocatellia	Blastocatellales	Blastocatellaceae	Stenotrophobacter	Stenotrophobacter_pt_83.31
ASV_5185	Bacteria	Acidobacteria	Blastocatellia	Blastocatellales	Blastocatellaceae	Stenotrophobacter	Stenotrophobacter_pt_83.31
ASV_54756	Bacteria	Acidobacteria	Blastocatellia	Blastocatellales	Blastocatellaceae	Stenotrophobacter	Stenotrophobacter_pt_83.33
ASV_51307	Bacteria	Acidobacteria	Blastocatellia	Blastocatellales	Blastocatellaceae	Stenotrophobacter	Stenotrophobacter_pt_83.33
ASV_75302	Bacteria	Acidobacteria	Blastocatellia	Blastocatellales	Blastocatellaceae	Stenotrophobacter	Stenotrophobacter_pt_83.36
ASV_52771	Bacteria	Acidobacteria	Blastocatellia	Blastocatellales	Blastocatellaceae	Stenotrophobacter	Stenotrophobacter_pt_83.36
ASV_17705	Bacteria	Acidobacteria	Blastocatellia	Blastocatellales	Blastocatellaceae	Stenotrophobacter	Stenotrophobacter_pt_83.36
ASV_2335	Bacteria	Acidobacteria	Blastocatellia	Blastocatellales	Blastocatellaceae	Stenotrophobacter	Stenotrophobacter_pt_83.37
ASV_75914	Bacteria	Acidobacteria	Blastocatellia	Blastocatellales	Blastocatellaceae	Stenotrophobacter	Stenotrophobacter_pt_83.37
ASV_70906	Bacteria	Acidobacteria	Blastocatellia	Blastocatellales	Blastocatellaceae	Stenotrophobacter	Stenotrophobacter_pt_83.37
ASV_17589	Bacteria	Acidobacteria	Blastocatellia	Blastocatellales	Blastocatellaceae	Stenotrophobacter	Stenotrophobacter_pt_83.37
ASV_72724	Bacteria	Acidobacteria	Blastocatellia	Blastocatellales	Blastocatellaceae	Stenotrophobacter	Stenotrophobacter_pt_83.37
ASV_74607	Bacteria	Acidobacteria	Blastocatellia	Blastocatellales	Blastocatellaceae	Stenotrophobacter	Stenotrophobacter_pt_83.37
ASV_75685	Bacteria	Acidobacteria	Blastocatellia	Blastocatellales	Blastocatellaceae	Stenotrophobacter	Stenotrophobacter_pt_83.37
ASV_51395	Bacteria	Acidobacteria	Blastocatellia	Blastocatellales	Blastocatellaceae	Stenotrophobacter	Stenotrophobacter_pt_83.37
ASV_4940	Bacteria	Acidobacteria	Blastocatellia	Blastocatellales	Blastocatellaceae	Stenotrophobacter	Stenotrophobacter_pt_83.38
ASV_59386	Bacteria	Acidobacteria	Blastocatellia	Blastocatellales	Blastocatellaceae	Stenotrophobacter	Stenotrophobacter_pt_83.38
ASV_20968	Bacteria	Acidobacteria	Blastocatellia	Blastocatellales	Blastocatellaceae	Stenotrophobacter	Stenotrophobacter_pt_83.38
ASV_54463	Bacteria	Acidobacteria	Blastocatellia	Blastocatellales	Blastocatellaceae	Stenotrophobacter	Stenotrophobacter_pt_83.39
ASV_44645	Bacteria	Acidobacteria	Blastocatellia	Blastocatellales	Blastocatellaceae	Stenotrophobacter	Stenotrophobacter_pt_83.39
ASV_15050	Bacteria	Acidobacteria	Blastocatellia	Blastocatellales	Blastocatellaceae	Stenotrophobacter	Stenotrophobacter_pt_83.39
ASV_51341	Bacteria	Acidobacteria	Blastocatellia	Blastocatellales	Blastocatellaceae	Stenotrophobacter	Stenotrophobacter_pt_83.39
ASV_7710	Bacteria	Acidobacteria	Blastocatellia	Blastocatellales	Blastocatellaceae	Stenotrophobacter	Stenotrophobacter_pt_83.39
ASV_77403	Bacteria	Acidobacteria	Blastocatellia	Blastocatellales	Blastocatellaceae	Stenotrophobacter	Stenotrophobacter_pt_83.39
ASV_52003	Bacteria	Acidobacteria	Blastocatellia	Blastocatellales	Blastocatellaceae	Stenotrophobacter	Stenotrophobacter_pt_83.39
ASV_76288	Bacteria	Acidobacteria	Blastocatellia	Blastocatellales	Blastocatellaceae	Stenotrophobacter	Stenotrophobacter_pt_83.40
ASV_74347	Bacteria	Acidobacteria	Blastocatellia	Blastocatellales	Blastocatellaceae	Stenotrophobacter	Stenotrophobacter_pt_83.40
ASV_16406	Bacteria	Acidobacteria	Blastocatellia	Blastocatellales	Blastocatellaceae	Stenotrophobacter	Stenotrophobacter_pt_83.40
ASV_6492	Bacteria	Acidobacteria	Blastocatellia	Blastocatellales	Blastocatellaceae	Stenotrophobacter	Stenotrophobacter_pt_83.9
ASV_17119	Bacteria	Acidobacteria	Blastocatellia	Blastocatellales	Blastocatellaceae	Stenotrophobacter	Stenotrophobacter_pt_83.9
ASV_18675	Bacteria	Acidobacteria	Blastocatellia	Blastocatellales	Blastocatellaceae	Stenotrophobacter	Stenotrophobacter_pt_83.M.1
ASV_18005	Bacteria	Acidobacteria	Blastocatellia	Blastocatellales	Blastocatellaceae	Stenotrophobacter	Stenotrophobacter_pt_83.M.10
ASV_71933	Bacteria	Acidobacteria	Blastocatellia	Blastocatellales	Blastocatellaceae	Stenotrophobacter	Stenotrophobacter_pt_83.M.11
ASV_55612	Bacteria	Acidobacteria	Blastocatellia	Blastocatellales	Blastocatellaceae	Stenotrophobacter	Stenotrophobacter_pt_83.M.12
ASV_7831	Bacteria	Acidobacteria	Blastocatellia	Blastocatellales	Blastocatellaceae	Stenotrophobacter	Stenotrophobacter_pt_83.M.13
ASV_33831	Bacteria	Acidobacteria	Blastocatellia	Blastocatellales	Blastocatellaceae	Stenotrophobacter	Stenotrophobacter_pt_83.M.14
ASV_35926	Bacteria	Acidobacteria	Blastocatellia	Blastocatellales	Blastocatellaceae	Stenotrophobacter	Stenotrophobacter_pt_83.M.15
ASV_42873	Bacteria	Acidobacteria	Blastocatellia	Blastocatellales	Blastocatellaceae	Stenotrophobacter	Stenotrophobacter_pt_83.M.16
ASV_49415	Bacteria	Acidobacteria	Blastocatellia	Blastocatellales	Blastocatellaceae	Stenotrophobacter	Stenotrophobacter_pt_83.M.17
ASV_22369	Bacteria	Acidobacteria	Blastocatellia	Blastocatellales	Blastocatellaceae	Stenotrophobacter	Stenotrophobacter_pt_83.M.18
ASV_15227	Bacteria	Acidobacteria	Blastocatellia	Blastocatellales	Blastocatellaceae	Stenotrophobacter	Stenotrophobacter_pt_83.M.19
ASV_15047	Bacteria	Acidobacteria	Blastocatellia	Blastocatellales	Blastocatellaceae	Stenotrophobacter	Stenotrophobacter_pt_83.M.2
ASV_43268	Bacteria	Acidobacteria	Blastocatellia	Blastocatellales	Blastocatellaceae	Stenotrophobacter	Stenotrophobacter_pt_83.M.20
ASV_18259	Bacteria	Acidobacteria	Blastocatellia	Blastocatellales	Blastocatellaceae	Stenotrophobacter	Stenotrophobacter_pt_83.M.21
ASV_25321	Bacteria	Acidobacteria	Blastocatellia	Blastocatellales	Blastocatellaceae	Stenotrophobacter	Stenotrophobacter_pt_83.M.22
ASV_34153	Bacteria	Acidobacteria	Blastocatellia	Blastocatellales	Blastocatellaceae	Stenotrophobacter	Stenotrophobacter_pt_83.M.23
ASV_5753	Bacteria	Acidobacteria	Blastocatellia	Blastocatellales	Blastocatellaceae	Stenotrophobacter	Stenotrophobacter_pt_83.M.24
ASV_40635	Bacteria	Acidobacteria	Blastocatellia	Blastocatellales	Blastocatellaceae	Stenotrophobacter	Stenotrophobacter_pt_83.M.25
ASV_17665	Bacteria	Acidobacteria	Blastocatellia	Blastocatellales	Blastocatellaceae	Stenotrophobacter	Stenotrophobacter_pt_83.M.26
ASV_9748	Bacteria	Acidobacteria	Blastocatellia	Blastocatellales	Blastocatellaceae	Stenotrophobacter	Stenotrophobacter_pt_83.M.27
ASV_3147	Bacteria	Acidobacteria	Blastocatellia	Blastocatellales	Blastocatellaceae	Stenotrophobacter	Stenotrophobacter_pt_83.M.28
ASV_12796	Bacteria	Acidobacteria	Blastocatellia	Blastocatellales	Blastocatellaceae	Stenotrophobacter	Stenotrophobacter_pt_83.M.29
ASV_15877	Bacteria	Acidobacteria	Blastocatellia	Blastocatellales	Blastocatellaceae	Stenotrophobacter	Stenotrophobacter_pt_83.M.3
ASV_39356	Bacteria	Acidobacteria	Blastocatellia	Blastocatellales	Blastocatellaceae	Stenotrophobacter	Stenotrophobacter_pt_83.M.30
ASV_7267	Bacteria	Acidobacteria	Blastocatellia	Blastocatellales	Blastocatellaceae	Stenotrophobacter	Stenotrophobacter_pt_83.M.31
ASV_2087	Bacteria	Acidobacteria	Blastocatellia	Blastocatellales	Blastocatellaceae	Stenotrophobacter	Stenotrophobacter_pt_83.M.32
ASV_54831	Bacteria	Acidobacteria	Blastocatellia	Blastocatellales	Blastocatellaceae	Stenotrophobacter	Stenotrophobacter_pt_83.M.33
ASV_24978	Bacteria	Acidobacteria	Blastocatellia	Blastocatellales	Blastocatellaceae	Stenotrophobacter	Stenotrophobacter_pt_83.M.34
ASV_60566	Bacteria	Acidobacteria	Blastocatellia	Blastocatellales	Blastocatellaceae	Stenotrophobacter	Stenotrophobacter_pt_83.M.35
ASV_20331	Bacteria	Acidobacteria	Blastocatellia	Blastocatellales	Blastocatellaceae	Stenotrophobacter	Stenotrophobacter_pt_83.M.36
ASV_18474	Bacteria	Acidobacteria	Blastocatellia	Blastocatellales	Blastocatellaceae	Stenotrophobacter	Stenotrophobacter_pt_83.M.37
ASV_16018	Bacteria	Acidobacteria	Blastocatellia	Blastocatellales	Blastocatellaceae	Stenotrophobacter	Stenotrophobacter_pt_83.M.38
ASV_41590	Bacteria	Acidobacteria	Blastocatellia	Blastocatellales	Blastocatellaceae	Stenotrophobacter	Stenotrophobacter_pt_83.M.39
ASV_79011	Bacteria	Acidobacteria	Blastocatellia	Blastocatellales	Blastocatellaceae	Stenotrophobacter	Stenotrophobacter_pt_83.M.4
ASV_72534	Bacteria	Acidobacteria	Blastocatellia	Blastocatellales	Blastocatellaceae	Stenotrophobacter	Stenotrophobacter_pt_83.M.40
ASV_12632	Bacteria	Acidobacteria	Blastocatellia	Blastocatellales	Blastocatellaceae	Stenotrophobacter	Stenotrophobacter_pt_83.M.41
ASV_65336	Bacteria	Acidobacteria	Blastocatellia	Blastocatellales	Blastocatellaceae	Stenotrophobacter	Stenotrophobacter_pt_83.M.42
ASV_68153	Bacteria	Acidobacteria	Blastocatellia	Blastocatellales	Blastocatellaceae	Stenotrophobacter	Stenotrophobacter_pt_83.M.43
ASV_13766	Bacteria	Acidobacteria	Blastocatellia	Blastocatellales	Blastocatellaceae	Stenotrophobacter	Stenotrophobacter_pt_83.M.44
ASV_38595	Bacteria	Acidobacteria	Blastocatellia	Blastocatellales	Blastocatellaceae	Stenotrophobacter	Stenotrophobacter_pt_83.M.45
ASV_41414	Bacteria	Acidobacteria	Blastocatellia	Blastocatellales	Blastocatellaceae	Stenotrophobacter	Stenotrophobacter_pt_83.M.46
ASV_38697	Bacteria	Acidobacteria	Blastocatellia	Blastocatellales	Blastocatellaceae	Stenotrophobacter	Stenotrophobacter_pt_83.M.47
ASV_11134	Bacteria	Acidobacteria	Blastocatellia	Blastocatellales	Blastocatellaceae	Stenotrophobacter	Stenotrophobacter_pt_83.M.48
ASV_38030	Bacteria	Acidobacteria	Blastocatellia	Blastocatellales	Blastocatellaceae	Stenotrophobacter	Stenotrophobacter_pt_83.M.49
ASV_27098	Bacteria	Acidobacteria	Blastocatellia	Blastocatellales	Blastocatellaceae	Stenotrophobacter	Stenotrophobacter_pt_83.M.5
ASV_52576	Bacteria	Acidobacteria	Blastocatellia	Blastocatellales	Blastocatellaceae	Stenotrophobacter	Stenotrophobacter_pt_83.M.50
ASV_76120	Bacteria	Acidobacteria	Blastocatellia	Blastocatellales	Blastocatellaceae	Stenotrophobacter	Stenotrophobacter_pt_83.M.51
ASV_25712	Bacteria	Acidobacteria	Blastocatellia	Blastocatellales	Blastocatellaceae	Stenotrophobacter	Stenotrophobacter_pt_83.M.52
ASV_2689	Bacteria	Acidobacteria	Blastocatellia	Blastocatellales	Blastocatellaceae	Stenotrophobacter	Stenotrophobacter_pt_83.M.53
ASV_6658	Bacteria	Acidobacteria	Blastocatellia	Blastocatellales	Blastocatellaceae	Stenotrophobacter	Stenotrophobacter_pt_83.M.54
ASV_69085	Bacteria	Acidobacteria	Blastocatellia	Blastocatellales	Blastocatellaceae	Stenotrophobacter	Stenotrophobacter_pt_83.M.55
ASV_51660	Bacteria	Acidobacteria	Blastocatellia	Blastocatellales	Blastocatellaceae	Stenotrophobacter	Stenotrophobacter_pt_83.M.6
ASV_55408	Bacteria	Acidobacteria	Blastocatellia	Blastocatellales	Blastocatellaceae	Stenotrophobacter	Stenotrophobacter_pt_83.M.7
ASV_77135	Bacteria	Acidobacteria	Blastocatellia	Blastocatellales	Blastocatellaceae	Stenotrophobacter	Stenotrophobacter_pt_83.M.8
ASV_9765	Bacteria	Acidobacteria	Blastocatellia	Blastocatellales	Blastocatellaceae	Stenotrophobacter	Stenotrophobacter_pt_83.M.9
ASV_46984	Bacteria	Acidobacteria	Blastocatellia	Blastocatellales	Blastocatellaceae	Stenotrophobacter	Stenotrophobacter_terrae
ASV_50507	Bacteria	Acidobacteria	Blastocatellia	Blastocatellales	Blastocatellaceae	Stenotrophobacter	Stenotrophobacter_terrae
ASV_25276	Bacteria	Acidobacteria	Blastocatellia	Blastocatellales	Blastocatellaceae	Tellurimicrobium	Tellurimicrobium_AY234751_s
ASV_75176	Bacteria	Acidobacteria	Blastocatellia	Blastocatellales	Blastocatellaceae	Tellurimicrobium	Tellurimicrobium_AY234751_s
ASV_52397	Bacteria	Acidobacteria	Blastocatellia	Blastocatellales	Blastocatellaceae		Blastocatellaceae_pt_83.41
ASV_19433	Bacteria	Acidobacteria	Blastocatellia	Blastocatellales	Blastocatellaceae		Blastocatellaceae_pt_83.41
ASV_73123	Bacteria	Acidobacteria	Blastocatellia	Blastocatellales	Blastocatellaceae		Blastocatellaceae_pt_83.42
ASV_71506	Bacteria	Acidobacteria	Blastocatellia	Blastocatellales	Blastocatellaceae		Blastocatellaceae_pt_83.42
ASV_67685	Bacteria	Acidobacteria	Blastocatellia	Blastocatellales	Blastocatellaceae		Blastocatellaceae_pt_83.42
ASV_10227	Bacteria	Acidobacteria	Blastocatellia	Blastocatellales	Blastocatellaceae		Blastocatellaceae_pt_83.42
ASV_17642	Bacteria	Acidobacteria	Blastocatellia	Blastocatellales	Blastocatellaceae		Blastocatellaceae_pt_83.42
ASV_76622	Bacteria	Acidobacteria	Blastocatellia	Blastocatellales	Blastocatellaceae		Blastocatellaceae_pt_83.42
ASV_72355	Bacteria	Acidobacteria	Blastocatellia	Blastocatellales	Blastocatellaceae		Blastocatellaceae_pt_83.M.1
ASV_4727	Bacteria	Acidobacteria	Blastocatellia	Blastocatellales	Blastocatellaceae		Blastocatellaceae_pt_83.M.2
ASV_74488	Bacteria	Acidobacteria	Blastocatellia	Blastocatellales	Blastocatellaceae		Blastocatellaceae_pt_83.M.3
ASV_14776	Bacteria	Acidobacteria	Blastocatellia	Blastocatellales	PAC000004_f	EU192989_g	EU192989_g_HQ119302_s
ASV_64493	Bacteria	Acidobacteria	Blastocatellia	Blastocatellales	PAC000004_f	EU192989_g	EU192989_g_HQ119302_s
ASV_79282	Bacteria	Acidobacteria	Blastocatellia	Blastocatellales	PAC000004_f	EU192989_g	EU192989_g_HQ119302_s
ASV_23540	Bacteria	Acidobacteria	Blastocatellia	Blastocatellales	PAC000004_f	EU192989_g	EU192989_g_HQ597086_s
ASV_52779	Bacteria	Acidobacteria	Blastocatellia	Blastocatellales	PAC000004_f	EU192989_g	EU192989_g_HQ597257_s
ASV_25723	Bacteria	Acidobacteria	Blastocatellia	Blastocatellales	PAC000004_f	EU192989_g	EU192989_g_HQ597257_s
ASV_24482	Bacteria	Acidobacteria	Blastocatellia	Blastocatellales	PAC000004_f	EU192989_g	EU192989_g_HQ597509_s
ASV_63786	Bacteria	Acidobacteria	Blastocatellia	Blastocatellales	PAC000004_f	EU192989_g	EU192989_g_pt_85.12
ASV_26878	Bacteria	Acidobacteria	Blastocatellia	Blastocatellales	PAC000004_f	EU192989_g	EU192989_g_pt_85.12
ASV_8186	Bacteria	Acidobacteria	Blastocatellia	Blastocatellales	PAC000004_f	EU192989_g	EU192989_g_pt_85.13
ASV_75398	Bacteria	Acidobacteria	Blastocatellia	Blastocatellales	PAC000004_f	EU192989_g	EU192989_g_pt_85.13
ASV_53513	Bacteria	Acidobacteria	Blastocatellia	Blastocatellales	PAC000004_f	EU192989_g	EU192989_g_pt_85.13
ASV_8171	Bacteria	Acidobacteria	Blastocatellia	Blastocatellales	PAC000004_f	EU192989_g	EU192989_g_pt_85.13
ASV_69251	Bacteria	Acidobacteria	Blastocatellia	Blastocatellales	PAC000004_f	EU192989_g	EU192989_g_pt_85.13
ASV_30973	Bacteria	Acidobacteria	Blastocatellia	Blastocatellales	PAC000004_f	EU192989_g	EU192989_g_pt_85.13
ASV_23863	Bacteria	Acidobacteria	Blastocatellia	Blastocatellales	PAC000004_f	EU192989_g	EU192989_g_pt_85.14
ASV_20800	Bacteria	Acidobacteria	Blastocatellia	Blastocatellales	PAC000004_f	EU192989_g	EU192989_g_pt_85.14
ASV_17338	Bacteria	Acidobacteria	Blastocatellia	Blastocatellales	PAC000004_f	EU192989_g	EU192989_g_pt_85.17
ASV_54600	Bacteria	Acidobacteria	Blastocatellia	Blastocatellales	PAC000004_f	EU192989_g	EU192989_g_pt_85.17
ASV_54464	Bacteria	Acidobacteria	Blastocatellia	Blastocatellales	PAC000004_f	EU192989_g	EU192989_g_pt_85.17
ASV_22704	Bacteria	Acidobacteria	Blastocatellia	Blastocatellales	PAC000004_f	EU192989_g	EU192989_g_pt_85.17
ASV_28527	Bacteria	Acidobacteria	Blastocatellia	Blastocatellales	PAC000004_f	EU192989_g	EU192989_g_pt_85.17
ASV_67842	Bacteria	Acidobacteria	Blastocatellia	Blastocatellales	PAC000004_f	EU192989_g	EU192989_g_pt_85.17
ASV_53703	Bacteria	Acidobacteria	Blastocatellia	Blastocatellales	PAC000004_f	EU192989_g	EU192989_g_pt_85.17
ASV_9662	Bacteria	Acidobacteria	Blastocatellia	Blastocatellales	PAC000004_f	EU192989_g	EU192989_g_pt_85.4
ASV_22796	Bacteria	Acidobacteria	Blastocatellia	Blastocatellales	PAC000004_f	EU192989_g	EU192989_g_pt_85.4
ASV_19087	Bacteria	Acidobacteria	Blastocatellia	Blastocatellales	PAC000004_f	EU192989_g	EU192989_g_pt_85.4
ASV_2639	Bacteria	Acidobacteria	Blastocatellia	Blastocatellales	PAC000004_f	EU192989_g	EU192989_g_pt_85.5
ASV_35542	Bacteria	Acidobacteria	Blastocatellia	Blastocatellales	PAC000004_f	EU192989_g	EU192989_g_pt_85.5
ASV_16534	Bacteria	Acidobacteria	Blastocatellia	Blastocatellales	PAC000004_f	EU192989_g	EU192989_g_pt_85.6
ASV_19387	Bacteria	Acidobacteria	Blastocatellia	Blastocatellales	PAC000004_f	EU192989_g	EU192989_g_pt_85.6
ASV_19518	Bacteria	Acidobacteria	Blastocatellia	Blastocatellales	PAC000004_f	EU192989_g	EU192989_g_pt_85.6
ASV_23757	Bacteria	Acidobacteria	Blastocatellia	Blastocatellales	PAC000004_f	EU192989_g	EU192989_g_pt_85.6
ASV_11341	Bacteria	Acidobacteria	Blastocatellia	Blastocatellales	PAC000004_f	EU192989_g	EU192989_g_pt_85.M.1
ASV_32302	Bacteria	Acidobacteria	Blastocatellia	Blastocatellales	PAC000004_f	EU192989_g	EU192989_g_pt_85.M.10
ASV_26419	Bacteria	Acidobacteria	Blastocatellia	Blastocatellales	PAC000004_f	EU192989_g	EU192989_g_pt_85.M.11
ASV_74669	Bacteria	Acidobacteria	Blastocatellia	Blastocatellales	PAC000004_f	EU192989_g	EU192989_g_pt_85.M.12
ASV_35581	Bacteria	Acidobacteria	Blastocatellia	Blastocatellales	PAC000004_f	EU192989_g	EU192989_g_pt_85.M.13
ASV_67580	Bacteria	Acidobacteria	Blastocatellia	Blastocatellales	PAC000004_f	EU192989_g	EU192989_g_pt_85.M.14
ASV_68119	Bacteria	Acidobacteria	Blastocatellia	Blastocatellales	PAC000004_f	EU192989_g	EU192989_g_pt_85.M.15
ASV_24392	Bacteria	Acidobacteria	Blastocatellia	Blastocatellales	PAC000004_f	EU192989_g	EU192989_g_pt_85.M.16
ASV_38770	Bacteria	Acidobacteria	Blastocatellia	Blastocatellales	PAC000004_f	EU192989_g	EU192989_g_pt_85.M.17
ASV_25567	Bacteria	Acidobacteria	Blastocatellia	Blastocatellales	PAC000004_f	EU192989_g	EU192989_g_pt_85.M.18
ASV_21559	Bacteria	Acidobacteria	Blastocatellia	Blastocatellales	PAC000004_f	EU192989_g	EU192989_g_pt_85.M.19
ASV_62423	Bacteria	Acidobacteria	Blastocatellia	Blastocatellales	PAC000004_f	EU192989_g	EU192989_g_pt_85.M.2
ASV_24007	Bacteria	Acidobacteria	Blastocatellia	Blastocatellales	PAC000004_f	EU192989_g	EU192989_g_pt_85.M.20
ASV_54333	Bacteria	Acidobacteria	Blastocatellia	Blastocatellales	PAC000004_f	EU192989_g	EU192989_g_pt_85.M.21
ASV_79644	Bacteria	Acidobacteria	Blastocatellia	Blastocatellales	PAC000004_f	EU192989_g	EU192989_g_pt_85.M.22
ASV_31619	Bacteria	Acidobacteria	Blastocatellia	Blastocatellales	PAC000004_f	EU192989_g	EU192989_g_pt_85.M.23
ASV_20874	Bacteria	Acidobacteria	Blastocatellia	Blastocatellales	PAC000004_f	EU192989_g	EU192989_g_pt_85.M.24
ASV_42510	Bacteria	Acidobacteria	Blastocatellia	Blastocatellales	PAC000004_f	EU192989_g	EU192989_g_pt_85.M.25
ASV_56867	Bacteria	Acidobacteria	Blastocatellia	Blastocatellales	PAC000004_f	EU192989_g	EU192989_g_pt_85.M.26
ASV_38886	Bacteria	Acidobacteria	Blastocatellia	Blastocatellales	PAC000004_f	EU192989_g	EU192989_g_pt_85.M.27
ASV_42693	Bacteria	Acidobacteria	Blastocatellia	Blastocatellales	PAC000004_f	EU192989_g	EU192989_g_pt_85.M.28
ASV_32033	Bacteria	Acidobacteria	Blastocatellia	Blastocatellales	PAC000004_f	EU192989_g	EU192989_g_pt_85.M.29
ASV_58742	Bacteria	Acidobacteria	Blastocatellia	Blastocatellales	PAC000004_f	EU192989_g	EU192989_g_pt_85.M.3
ASV_15847	Bacteria	Acidobacteria	Blastocatellia	Blastocatellales	PAC000004_f	EU192989_g	EU192989_g_pt_85.M.30
ASV_37775	Bacteria	Acidobacteria	Blastocatellia	Blastocatellales	PAC000004_f	EU192989_g	EU192989_g_pt_85.M.31
ASV_60793	Bacteria	Acidobacteria	Blastocatellia	Blastocatellales	PAC000004_f	EU192989_g	EU192989_g_pt_85.M.32
ASV_54375	Bacteria	Acidobacteria	Blastocatellia	Blastocatellales	PAC000004_f	EU192989_g	EU192989_g_pt_85.M.33
ASV_23385	Bacteria	Acidobacteria	Blastocatellia	Blastocatellales	PAC000004_f	EU192989_g	EU192989_g_pt_85.M.34
ASV_30407	Bacteria	Acidobacteria	Blastocatellia	Blastocatellales	PAC000004_f	EU192989_g	EU192989_g_pt_85.M.35
ASV_25585	Bacteria	Acidobacteria	Blastocatellia	Blastocatellales	PAC000004_f	EU192989_g	EU192989_g_pt_85.M.36
ASV_23160	Bacteria	Acidobacteria	Blastocatellia	Blastocatellales	PAC000004_f	EU192989_g	EU192989_g_pt_85.M.37
ASV_28495	Bacteria	Acidobacteria	Blastocatellia	Blastocatellales	PAC000004_f	EU192989_g	EU192989_g_pt_85.M.38
ASV_21185	Bacteria	Acidobacteria	Blastocatellia	Blastocatellales	PAC000004_f	EU192989_g	EU192989_g_pt_85.M.39
ASV_60819	Bacteria	Acidobacteria	Blastocatellia	Blastocatellales	PAC000004_f	EU192989_g	EU192989_g_pt_85.M.4
ASV_54140	Bacteria	Acidobacteria	Blastocatellia	Blastocatellales	PAC000004_f	EU192989_g	EU192989_g_pt_85.M.40
ASV_19995	Bacteria	Acidobacteria	Blastocatellia	Blastocatellales	PAC000004_f	EU192989_g	EU192989_g_pt_85.M.41
ASV_23206	Bacteria	Acidobacteria	Blastocatellia	Blastocatellales	PAC000004_f	EU192989_g	EU192989_g_pt_85.M.42
ASV_21282	Bacteria	Acidobacteria	Blastocatellia	Blastocatellales	PAC000004_f	EU192989_g	EU192989_g_pt_85.M.43
ASV_19191	Bacteria	Acidobacteria	Blastocatellia	Blastocatellales	PAC000004_f	EU192989_g	EU192989_g_pt_85.M.44
ASV_23131	Bacteria	Acidobacteria	Blastocatellia	Blastocatellales	PAC000004_f	EU192989_g	EU192989_g_pt_85.M.45
ASV_57203	Bacteria	Acidobacteria	Blastocatellia	Blastocatellales	PAC000004_f	EU192989_g	EU192989_g_pt_85.M.46
ASV_29127	Bacteria	Acidobacteria	Blastocatellia	Blastocatellales	PAC000004_f	EU192989_g	EU192989_g_pt_85.M.47
ASV_34304	Bacteria	Acidobacteria	Blastocatellia	Blastocatellales	PAC000004_f	EU192989_g	EU192989_g_pt_85.M.48
ASV_24201	Bacteria	Acidobacteria	Blastocatellia	Blastocatellales	PAC000004_f	EU192989_g	EU192989_g_pt_85.M.49
ASV_57963	Bacteria	Acidobacteria	Blastocatellia	Blastocatellales	PAC000004_f	EU192989_g	EU192989_g_pt_85.M.5
ASV_20435	Bacteria	Acidobacteria	Blastocatellia	Blastocatellales	PAC000004_f	EU192989_g	EU192989_g_pt_85.M.50
ASV_11163	Bacteria	Acidobacteria	Blastocatellia	Blastocatellales	PAC000004_f	EU192989_g	EU192989_g_pt_85.M.51
ASV_41310	Bacteria	Acidobacteria	Blastocatellia	Blastocatellales	PAC000004_f	EU192989_g	EU192989_g_pt_85.M.52
ASV_33550	Bacteria	Acidobacteria	Blastocatellia	Blastocatellales	PAC000004_f	EU192989_g	EU192989_g_pt_85.M.53
ASV_38018	Bacteria	Acidobacteria	Blastocatellia	Blastocatellales	PAC000004_f	EU192989_g	EU192989_g_pt_85.M.54
ASV_62057	Bacteria	Acidobacteria	Blastocatellia	Blastocatellales	PAC000004_f	EU192989_g	EU192989_g_pt_85.M.55
ASV_33444	Bacteria	Acidobacteria	Blastocatellia	Blastocatellales	PAC000004_f	EU192989_g	EU192989_g_pt_85.M.6
ASV_17084	Bacteria	Acidobacteria	Blastocatellia	Blastocatellales	PAC000004_f	EU192989_g	EU192989_g_pt_85.M.7
ASV_30663	Bacteria	Acidobacteria	Blastocatellia	Blastocatellales	PAC000004_f	EU192989_g	EU192989_g_pt_85.M.8
ASV_38499	Bacteria	Acidobacteria	Blastocatellia	Blastocatellales	PAC000004_f	EU192989_g	EU192989_g_pt_85.M.9
ASV_9358	Bacteria	Acidobacteria	Blastocatellia	Blastocatellales	PAC000004_f	HM187294_g	HM187294_g_pt_85.51
ASV_24133	Bacteria	Acidobacteria	Blastocatellia	Blastocatellales	PAC000004_f	HM187294_g	HM187294_g_pt_85.51
ASV_55399	Bacteria	Acidobacteria	Blastocatellia	Blastocatellales	PAC000004_f	HM187294_g	HM187294_g_pt_85.M.1
ASV_38875	Bacteria	Acidobacteria	Blastocatellia	Blastocatellales	PAC000004_f	HM187294_g	HM187294_g_pt_85.M.2
ASV_11027	Bacteria	Acidobacteria	Blastocatellia	Blastocatellales	PAC000004_f	HM187294_g	HM187294_g_pt_85.M.3
ASV_27907	Bacteria	Acidobacteria	Blastocatellia	Blastocatellales	PAC000004_f	HM187294_g	HM187294_g_pt_85.M.4
ASV_36972	Bacteria	Acidobacteria	Blastocatellia	Blastocatellales	PAC000004_f	HM187294_g	HM187294_g_pt_85.M.5
ASV_54118	Bacteria	Acidobacteria	Blastocatellia	Blastocatellales	PAC000004_f	PAC000004_g	PAC000004_g_pt_85.1
ASV_80016	Bacteria	Acidobacteria	Blastocatellia	Blastocatellales	PAC000004_f	PAC000004_g	PAC000004_g_pt_85.1
ASV_7738	Bacteria	Acidobacteria	Blastocatellia	Blastocatellales	PAC000004_f	PAC000004_g	PAC000004_g_pt_85.2
ASV_70947	Bacteria	Acidobacteria	Blastocatellia	Blastocatellales	PAC000004_f	PAC000004_g	PAC000004_g_pt_85.2
ASV_18432	Bacteria	Acidobacteria	Blastocatellia	Blastocatellales	PAC000004_f	PAC000004_g	PAC000004_g_pt_85.2
ASV_10121	Bacteria	Acidobacteria	Blastocatellia	Blastocatellales	PAC000004_f	PAC000004_g	PAC000004_g_pt_85.2
ASV_61479	Bacteria	Acidobacteria	Blastocatellia	Blastocatellales	PAC000004_f	PAC000004_g	PAC000004_g_pt_85.2
ASV_23369	Bacteria	Acidobacteria	Blastocatellia	Blastocatellales	PAC000004_f	PAC000004_g	PAC000004_g_pt_85.2
ASV_75701	Bacteria	Acidobacteria	Blastocatellia	Blastocatellales	PAC000004_f	PAC000004_g	PAC000004_g_pt_85.2
ASV_48953	Bacteria	Acidobacteria	Blastocatellia	Blastocatellales	PAC000004_f	PAC000004_g	PAC000004_g_pt_85.2
ASV_48662	Bacteria	Acidobacteria	Blastocatellia	Blastocatellales	PAC000004_f	PAC000004_g	PAC000004_g_pt_85.2
ASV_75906	Bacteria	Acidobacteria	Blastocatellia	Blastocatellales	PAC000004_f	PAC000004_g	PAC000004_g_pt_85.2
ASV_55076	Bacteria	Acidobacteria	Blastocatellia	Blastocatellales	PAC000004_f	PAC000004_g	PAC000004_g_pt_85.2
ASV_14618	Bacteria	Acidobacteria	Blastocatellia	Blastocatellales	PAC000004_f	PAC000004_g	PAC000004_g_pt_85.2.2
ASV_74166	Bacteria	Acidobacteria	Blastocatellia	Blastocatellales	PAC000004_f	PAC000004_g	PAC000004_g_pt_85.2.2
ASV_13837	Bacteria	Acidobacteria	Blastocatellia	Blastocatellales	PAC000004_f	PAC000004_g	PAC000004_g_pt_85.M.1
ASV_63461	Bacteria	Acidobacteria	Blastocatellia	Blastocatellales	PAC000004_f	PAC000004_g	PAC000004_g_pt_85.M.2
ASV_33302	Bacteria	Acidobacteria	Blastocatellia	Blastocatellales	PAC000004_f	PAC000004_g	PAC000004_g_pt_85.M.3
ASV_9552	Bacteria	Acidobacteria	Blastocatellia	Blastocatellales	PAC000004_f	PAC001850_g	PAC001850_g_EF516020_s
ASV_28526	Bacteria	Acidobacteria	Blastocatellia	Blastocatellales	PAC000004_f	PAC001850_g	PAC001850_g_EF516020_s
ASV_18245	Bacteria	Acidobacteria	Blastocatellia	Blastocatellales	PAC000004_f	PAC001850_g	PAC001850_g_EF516020_s
ASV_19415	Bacteria	Acidobacteria	Blastocatellia	Blastocatellales	PAC000004_f	PAC001850_g	PAC001850_g_FJ479230_s
ASV_6565	Bacteria	Acidobacteria	Blastocatellia	Blastocatellales	PAC000004_f	PAC001850_g	PAC001850_g_GQ396901_s
ASV_20365	Bacteria	Acidobacteria	Blastocatellia	Blastocatellales	PAC000004_f	PAC001850_g	PAC001850_g_GQ396901_s
ASV_24965	Bacteria	Acidobacteria	Blastocatellia	Blastocatellales	PAC000004_f	PAC001850_g	PAC001850_g_GQ396901_s
ASV_22069	Bacteria	Acidobacteria	Blastocatellia	Blastocatellales	PAC000004_f	PAC001850_g	PAC001850_g_GQ396901_s
ASV_59872	Bacteria	Acidobacteria	Blastocatellia	Blastocatellales	PAC000004_f	PAC001850_g	PAC001850_g_HM061729_s
ASV_28268	Bacteria	Acidobacteria	Blastocatellia	Blastocatellales	PAC000004_f	PAC001850_g	PAC001850_g_HM061729_s
ASV_14371	Bacteria	Acidobacteria	Blastocatellia	Blastocatellales	PAC000004_f	PAC001850_g	PAC001850_g_HM061729_s
ASV_51521	Bacteria	Acidobacteria	Blastocatellia	Blastocatellales	PAC000004_f	PAC001850_g	PAC001850_g_HM062073_s
ASV_20900	Bacteria	Acidobacteria	Blastocatellia	Blastocatellales	PAC000004_f	PAC001850_g	PAC001850_g_HQ230198_s
ASV_72520	Bacteria	Acidobacteria	Blastocatellia	Blastocatellales	PAC000004_f	PAC001850_g	PAC001850_g_HQ230198_s
ASV_51167	Bacteria	Acidobacteria	Blastocatellia	Blastocatellales	PAC000004_f	PAC001850_g	PAC001850_g_PAC001850_s
ASV_51995	Bacteria	Acidobacteria	Blastocatellia	Blastocatellales	PAC000004_f	PAC001850_g	PAC001850_g_PAC001850_s
ASV_37195	Bacteria	Acidobacteria	Blastocatellia	Blastocatellales	PAC000004_f	PAC001850_g	PAC001850_g_pt_85.42
ASV_30725	Bacteria	Acidobacteria	Blastocatellia	Blastocatellales	PAC000004_f	PAC001850_g	PAC001850_g_pt_85.42
ASV_18408	Bacteria	Acidobacteria	Blastocatellia	Blastocatellales	PAC000004_f	PAC001850_g	PAC001850_g_pt_85.47
ASV_48261	Bacteria	Acidobacteria	Blastocatellia	Blastocatellales	PAC000004_f	PAC001850_g	PAC001850_g_pt_85.47
ASV_7869	Bacteria	Acidobacteria	Blastocatellia	Blastocatellales	PAC000004_f	PAC001850_g	PAC001850_g_pt_85.49
ASV_7909	Bacteria	Acidobacteria	Blastocatellia	Blastocatellales	PAC000004_f	PAC001850_g	PAC001850_g_pt_85.49
ASV_50396	Bacteria	Acidobacteria	Blastocatellia	Blastocatellales	PAC000004_f	PAC001850_g	PAC001850_g_pt_85.49
ASV_53382	Bacteria	Acidobacteria	Blastocatellia	Blastocatellales	PAC000004_f	PAC001850_g	PAC001850_g_pt_85.M.1
ASV_21899	Bacteria	Acidobacteria	Blastocatellia	Blastocatellales	PAC000004_f	PAC001850_g	PAC001850_g_pt_85.M.10
ASV_65531	Bacteria	Acidobacteria	Blastocatellia	Blastocatellales	PAC000004_f	PAC001850_g	PAC001850_g_pt_85.M.11
ASV_42527	Bacteria	Acidobacteria	Blastocatellia	Blastocatellales	PAC000004_f	PAC001850_g	PAC001850_g_pt_85.M.12
ASV_28820	Bacteria	Acidobacteria	Blastocatellia	Blastocatellales	PAC000004_f	PAC001850_g	PAC001850_g_pt_85.M.13
ASV_31724	Bacteria	Acidobacteria	Blastocatellia	Blastocatellales	PAC000004_f	PAC001850_g	PAC001850_g_pt_85.M.14
ASV_36905	Bacteria	Acidobacteria	Blastocatellia	Blastocatellales	PAC000004_f	PAC001850_g	PAC001850_g_pt_85.M.15
ASV_70452	Bacteria	Acidobacteria	Blastocatellia	Blastocatellales	PAC000004_f	PAC001850_g	PAC001850_g_pt_85.M.16
ASV_66985	Bacteria	Acidobacteria	Blastocatellia	Blastocatellales	PAC000004_f	PAC001850_g	PAC001850_g_pt_85.M.17
ASV_72731	Bacteria	Acidobacteria	Blastocatellia	Blastocatellales	PAC000004_f	PAC001850_g	PAC001850_g_pt_85.M.18
ASV_37918	Bacteria	Acidobacteria	Blastocatellia	Blastocatellales	PAC000004_f	PAC001850_g	PAC001850_g_pt_85.M.2
ASV_16942	Bacteria	Acidobacteria	Blastocatellia	Blastocatellales	PAC000004_f	PAC001850_g	PAC001850_g_pt_85.M.3
ASV_18267	Bacteria	Acidobacteria	Blastocatellia	Blastocatellales	PAC000004_f	PAC001850_g	PAC001850_g_pt_85.M.4
ASV_20648	Bacteria	Acidobacteria	Blastocatellia	Blastocatellales	PAC000004_f	PAC001850_g	PAC001850_g_pt_85.M.5
ASV_77415	Bacteria	Acidobacteria	Blastocatellia	Blastocatellales	PAC000004_f	PAC001850_g	PAC001850_g_pt_85.M.6
ASV_75315	Bacteria	Acidobacteria	Blastocatellia	Blastocatellales	PAC000004_f	PAC001850_g	PAC001850_g_pt_85.M.7
ASV_62085	Bacteria	Acidobacteria	Blastocatellia	Blastocatellales	PAC000004_f	PAC001850_g	PAC001850_g_pt_85.M.8
ASV_70549	Bacteria	Acidobacteria	Blastocatellia	Blastocatellales	PAC000004_f	PAC001850_g	PAC001850_g_pt_85.M.9
ASV_46657	Bacteria	Acidobacteria	Blastocatellia	Blastocatellales	PAC000004_f	PAC002591_g	PAC002591_g_EU276467_s
ASV_48457	Bacteria	Acidobacteria	Blastocatellia	Blastocatellales	PAC000004_f	PAC002591_g	PAC002591_g_EU276467_s
ASV_41079	Bacteria	Acidobacteria	Blastocatellia	Blastocatellales	PAC000004_f	PAC002591_g	PAC002591_g_EU276467_s
ASV_7874	Bacteria	Acidobacteria	Blastocatellia	Blastocatellales	PAC000004_f	PAC002591_g	PAC002591_g_EU276467_s
ASV_16389	Bacteria	Acidobacteria	Blastocatellia	Blastocatellales	PAC000004_f	PAC002591_g	PAC002591_g_EU276467_s
ASV_15025	Bacteria	Acidobacteria	Blastocatellia	Blastocatellales	PAC000004_f	PAC002591_g	PAC002591_g_EU276467_s
ASV_33749	Bacteria	Acidobacteria	Blastocatellia	Blastocatellales	PAC000004_f	PAC002591_g	PAC002591_g_EU276467_s
ASV_51319	Bacteria	Acidobacteria	Blastocatellia	Blastocatellales	PAC000004_f	PAC002591_g	PAC002591_g_EU276467_s
ASV_51645	Bacteria	Acidobacteria	Blastocatellia	Blastocatellales	PAC000004_f	PAC002591_g	PAC002591_g_HM062130_s
ASV_7602	Bacteria	Acidobacteria	Blastocatellia	Blastocatellales	PAC000004_f	PAC002591_g	PAC002591_g_HM062130_s
ASV_17387	Bacteria	Acidobacteria	Blastocatellia	Blastocatellales	PAC000004_f	PAC002591_g	PAC002591_g_HM062130_s
ASV_76555	Bacteria	Acidobacteria	Blastocatellia	Blastocatellales	PAC000004_f	PAC002591_g	PAC002591_g_HM062130_s
ASV_16794	Bacteria	Acidobacteria	Blastocatellia	Blastocatellales	PAC000004_f	PAC002591_g	PAC002591_g_HM062130_s
ASV_23059	Bacteria	Acidobacteria	Blastocatellia	Blastocatellales	PAC000004_f	PAC002591_g	PAC002591_g_HM062130_s
ASV_74613	Bacteria	Acidobacteria	Blastocatellia	Blastocatellales	PAC000004_f	PAC002591_g	PAC002591_g_HM062130_s
ASV_40723	Bacteria	Acidobacteria	Blastocatellia	Blastocatellales	PAC000004_f	PAC002591_g	PAC002591_g_HM062130_s
ASV_14483	Bacteria	Acidobacteria	Blastocatellia	Blastocatellales	PAC000004_f	PAC002591_g	PAC002591_g_HM062130_s
ASV_76316	Bacteria	Acidobacteria	Blastocatellia	Blastocatellales	PAC000004_f	PAC002591_g	PAC002591_g_HM062130_s
ASV_20310	Bacteria	Acidobacteria	Blastocatellia	Blastocatellales	PAC000004_f	PAC002591_g	PAC002591_g_HM445431_s
ASV_51930	Bacteria	Acidobacteria	Blastocatellia	Blastocatellales	PAC000004_f	PAC002591_g	PAC002591_g_pt_85.19
ASV_19027	Bacteria	Acidobacteria	Blastocatellia	Blastocatellales	PAC000004_f	PAC002591_g	PAC002591_g_pt_85.19
ASV_59912	Bacteria	Acidobacteria	Blastocatellia	Blastocatellales	PAC000004_f	PAC002591_g	PAC002591_g_pt_85.19
ASV_4815	Bacteria	Acidobacteria	Blastocatellia	Blastocatellales	PAC000004_f	PAC002591_g	PAC002591_g_pt_85.20
ASV_59938	Bacteria	Acidobacteria	Blastocatellia	Blastocatellales	PAC000004_f	PAC002591_g	PAC002591_g_pt_85.20
ASV_21240	Bacteria	Acidobacteria	Blastocatellia	Blastocatellales	PAC000004_f	PAC002591_g	PAC002591_g_pt_85.20
ASV_51119	Bacteria	Acidobacteria	Blastocatellia	Blastocatellales	PAC000004_f	PAC002591_g	PAC002591_g_pt_85.20
ASV_75335	Bacteria	Acidobacteria	Blastocatellia	Blastocatellales	PAC000004_f	PAC002591_g	PAC002591_g_pt_85.21
ASV_49438	Bacteria	Acidobacteria	Blastocatellia	Blastocatellales	PAC000004_f	PAC002591_g	PAC002591_g_pt_85.21
ASV_55037	Bacteria	Acidobacteria	Blastocatellia	Blastocatellales	PAC000004_f	PAC002591_g	PAC002591_g_pt_85.21
ASV_59977	Bacteria	Acidobacteria	Blastocatellia	Blastocatellales	PAC000004_f	PAC002591_g	PAC002591_g_pt_85.21
ASV_72401	Bacteria	Acidobacteria	Blastocatellia	Blastocatellales	PAC000004_f	PAC002591_g	PAC002591_g_pt_85.21
ASV_17739	Bacteria	Acidobacteria	Blastocatellia	Blastocatellales	PAC000004_f	PAC002591_g	PAC002591_g_pt_85.21
ASV_21848	Bacteria	Acidobacteria	Blastocatellia	Blastocatellales	PAC000004_f	PAC002591_g	PAC002591_g_pt_85.21
ASV_41980	Bacteria	Acidobacteria	Blastocatellia	Blastocatellales	PAC000004_f	PAC002591_g	PAC002591_g_pt_85.21
ASV_16180	Bacteria	Acidobacteria	Blastocatellia	Blastocatellales	PAC000004_f	PAC002591_g	PAC002591_g_pt_85.21
ASV_42947	Bacteria	Acidobacteria	Blastocatellia	Blastocatellales	PAC000004_f	PAC002591_g	PAC002591_g_pt_85.22
ASV_48979	Bacteria	Acidobacteria	Blastocatellia	Blastocatellales	PAC000004_f	PAC002591_g	PAC002591_g_pt_85.22
ASV_16252	Bacteria	Acidobacteria	Blastocatellia	Blastocatellales	PAC000004_f	PAC002591_g	PAC002591_g_pt_85.23
ASV_47711	Bacteria	Acidobacteria	Blastocatellia	Blastocatellales	PAC000004_f	PAC002591_g	PAC002591_g_pt_85.23
ASV_22902	Bacteria	Acidobacteria	Blastocatellia	Blastocatellales	PAC000004_f	PAC002591_g	PAC002591_g_pt_85.23
ASV_2751	Bacteria	Acidobacteria	Blastocatellia	Blastocatellales	PAC000004_f	PAC002591_g	PAC002591_g_pt_85.25
ASV_23888	Bacteria	Acidobacteria	Blastocatellia	Blastocatellales	PAC000004_f	PAC002591_g	PAC002591_g_pt_85.25
ASV_13612	Bacteria	Acidobacteria	Blastocatellia	Blastocatellales	PAC000004_f	PAC002591_g	PAC002591_g_pt_85.26
ASV_51907	Bacteria	Acidobacteria	Blastocatellia	Blastocatellales	PAC000004_f	PAC002591_g	PAC002591_g_pt_85.26
ASV_55256	Bacteria	Acidobacteria	Blastocatellia	Blastocatellales	PAC000004_f	PAC002591_g	PAC002591_g_pt_85.26
ASV_15251	Bacteria	Acidobacteria	Blastocatellia	Blastocatellales	PAC000004_f	PAC002591_g	PAC002591_g_pt_85.26
ASV_77638	Bacteria	Acidobacteria	Blastocatellia	Blastocatellales	PAC000004_f	PAC002591_g	PAC002591_g_pt_85.26
ASV_49010	Bacteria	Acidobacteria	Blastocatellia	Blastocatellales	PAC000004_f	PAC002591_g	PAC002591_g_pt_85.26
ASV_19471	Bacteria	Acidobacteria	Blastocatellia	Blastocatellales	PAC000004_f	PAC002591_g	PAC002591_g_pt_85.28
ASV_60770	Bacteria	Acidobacteria	Blastocatellia	Blastocatellales	PAC000004_f	PAC002591_g	PAC002591_g_pt_85.28
ASV_27330	Bacteria	Acidobacteria	Blastocatellia	Blastocatellales	PAC000004_f	PAC002591_g	PAC002591_g_pt_85.29
ASV_24433	Bacteria	Acidobacteria	Blastocatellia	Blastocatellales	PAC000004_f	PAC002591_g	PAC002591_g_pt_85.29
ASV_8016	Bacteria	Acidobacteria	Blastocatellia	Blastocatellales	PAC000004_f	PAC002591_g	PAC002591_g_pt_85.30
ASV_28771	Bacteria	Acidobacteria	Blastocatellia	Blastocatellales	PAC000004_f	PAC002591_g	PAC002591_g_pt_85.30
ASV_28472	Bacteria	Acidobacteria	Blastocatellia	Blastocatellales	PAC000004_f	PAC002591_g	PAC002591_g_pt_85.30
ASV_33292	Bacteria	Acidobacteria	Blastocatellia	Blastocatellales	PAC000004_f	PAC002591_g	PAC002591_g_pt_85.31
ASV_17671	Bacteria	Acidobacteria	Blastocatellia	Blastocatellales	PAC000004_f	PAC002591_g	PAC002591_g_pt_85.31
ASV_27672	Bacteria	Acidobacteria	Blastocatellia	Blastocatellales	PAC000004_f	PAC002591_g	PAC002591_g_pt_85.32
ASV_26753	Bacteria	Acidobacteria	Blastocatellia	Blastocatellales	PAC000004_f	PAC002591_g	PAC002591_g_pt_85.32
ASV_29185	Bacteria	Acidobacteria	Blastocatellia	Blastocatellales	PAC000004_f	PAC002591_g	PAC002591_g_pt_85.36
ASV_26244	Bacteria	Acidobacteria	Blastocatellia	Blastocatellales	PAC000004_f	PAC002591_g	PAC002591_g_pt_85.36
ASV_11383	Bacteria	Acidobacteria	Blastocatellia	Blastocatellales	PAC000004_f	PAC002591_g	PAC002591_g_pt_85.37
ASV_35806	Bacteria	Acidobacteria	Blastocatellia	Blastocatellales	PAC000004_f	PAC002591_g	PAC002591_g_pt_85.37
ASV_75722	Bacteria	Acidobacteria	Blastocatellia	Blastocatellales	PAC000004_f	PAC002591_g	PAC002591_g_pt_85.38
ASV_40257	Bacteria	Acidobacteria	Blastocatellia	Blastocatellales	PAC000004_f	PAC002591_g	PAC002591_g_pt_85.38
ASV_62770	Bacteria	Acidobacteria	Blastocatellia	Blastocatellales	PAC000004_f	PAC002591_g	PAC002591_g_pt_85.38
ASV_59555	Bacteria	Acidobacteria	Blastocatellia	Blastocatellales	PAC000004_f	PAC002591_g	PAC002591_g_pt_85.38
ASV_29870	Bacteria	Acidobacteria	Blastocatellia	Blastocatellales	PAC000004_f	PAC002591_g	PAC002591_g_pt_85.39
ASV_8993	Bacteria	Acidobacteria	Blastocatellia	Blastocatellales	PAC000004_f	PAC002591_g	PAC002591_g_pt_85.39
ASV_68074	Bacteria	Acidobacteria	Blastocatellia	Blastocatellales	PAC000004_f	PAC002591_g	PAC002591_g_pt_85.M.1
ASV_41620	Bacteria	Acidobacteria	Blastocatellia	Blastocatellales	PAC000004_f	PAC002591_g	PAC002591_g_pt_85.M.10
ASV_3325	Bacteria	Acidobacteria	Blastocatellia	Blastocatellales	PAC000004_f	PAC002591_g	PAC002591_g_pt_85.M.11
ASV_41981	Bacteria	Acidobacteria	Blastocatellia	Blastocatellales	PAC000004_f	PAC002591_g	PAC002591_g_pt_85.M.12
ASV_52744	Bacteria	Acidobacteria	Blastocatellia	Blastocatellales	PAC000004_f	PAC002591_g	PAC002591_g_pt_85.M.13
ASV_41295	Bacteria	Acidobacteria	Blastocatellia	Blastocatellales	PAC000004_f	PAC002591_g	PAC002591_g_pt_85.M.14
ASV_28443	Bacteria	Acidobacteria	Blastocatellia	Blastocatellales	PAC000004_f	PAC002591_g	PAC002591_g_pt_85.M.15
ASV_23101	Bacteria	Acidobacteria	Blastocatellia	Blastocatellales	PAC000004_f	PAC002591_g	PAC002591_g_pt_85.M.16
ASV_27744	Bacteria	Acidobacteria	Blastocatellia	Blastocatellales	PAC000004_f	PAC002591_g	PAC002591_g_pt_85.M.17
ASV_23063	Bacteria	Acidobacteria	Blastocatellia	Blastocatellales	PAC000004_f	PAC002591_g	PAC002591_g_pt_85.M.18
ASV_42691	Bacteria	Acidobacteria	Blastocatellia	Blastocatellales	PAC000004_f	PAC002591_g	PAC002591_g_pt_85.M.19
ASV_56558	Bacteria	Acidobacteria	Blastocatellia	Blastocatellales	PAC000004_f	PAC002591_g	PAC002591_g_pt_85.M.2
ASV_51961	Bacteria	Acidobacteria	Blastocatellia	Blastocatellales	PAC000004_f	PAC002591_g	PAC002591_g_pt_85.M.20
ASV_60760	Bacteria	Acidobacteria	Blastocatellia	Blastocatellales	PAC000004_f	PAC002591_g	PAC002591_g_pt_85.M.21
ASV_63654	Bacteria	Acidobacteria	Blastocatellia	Blastocatellales	PAC000004_f	PAC002591_g	PAC002591_g_pt_85.M.22
ASV_57999	Bacteria	Acidobacteria	Blastocatellia	Blastocatellales	PAC000004_f	PAC002591_g	PAC002591_g_pt_85.M.23
ASV_26242	Bacteria	Acidobacteria	Blastocatellia	Blastocatellales	PAC000004_f	PAC002591_g	PAC002591_g_pt_85.M.24
ASV_41752	Bacteria	Acidobacteria	Blastocatellia	Blastocatellales	PAC000004_f	PAC002591_g	PAC002591_g_pt_85.M.25
ASV_30904	Bacteria	Acidobacteria	Blastocatellia	Blastocatellales	PAC000004_f	PAC002591_g	PAC002591_g_pt_85.M.26
ASV_65380	Bacteria	Acidobacteria	Blastocatellia	Blastocatellales	PAC000004_f	PAC002591_g	PAC002591_g_pt_85.M.27
ASV_65223	Bacteria	Acidobacteria	Blastocatellia	Blastocatellales	PAC000004_f	PAC002591_g	PAC002591_g_pt_85.M.28
ASV_32260	Bacteria	Acidobacteria	Blastocatellia	Blastocatellales	PAC000004_f	PAC002591_g	PAC002591_g_pt_85.M.29
ASV_66787	Bacteria	Acidobacteria	Blastocatellia	Blastocatellales	PAC000004_f	PAC002591_g	PAC002591_g_pt_85.M.3
ASV_16584	Bacteria	Acidobacteria	Blastocatellia	Blastocatellales	PAC000004_f	PAC002591_g	PAC002591_g_pt_85.M.30
ASV_18262	Bacteria	Acidobacteria	Blastocatellia	Blastocatellales	PAC000004_f	PAC002591_g	PAC002591_g_pt_85.M.31
ASV_63847	Bacteria	Acidobacteria	Blastocatellia	Blastocatellales	PAC000004_f	PAC002591_g	PAC002591_g_pt_85.M.32
ASV_40640	Bacteria	Acidobacteria	Blastocatellia	Blastocatellales	PAC000004_f	PAC002591_g	PAC002591_g_pt_85.M.33
ASV_76094	Bacteria	Acidobacteria	Blastocatellia	Blastocatellales	PAC000004_f	PAC002591_g	PAC002591_g_pt_85.M.34
ASV_65864	Bacteria	Acidobacteria	Blastocatellia	Blastocatellales	PAC000004_f	PAC002591_g	PAC002591_g_pt_85.M.35
ASV_31981	Bacteria	Acidobacteria	Blastocatellia	Blastocatellales	PAC000004_f	PAC002591_g	PAC002591_g_pt_85.M.36
ASV_20664	Bacteria	Acidobacteria	Blastocatellia	Blastocatellales	PAC000004_f	PAC002591_g	PAC002591_g_pt_85.M.37
ASV_49277	Bacteria	Acidobacteria	Blastocatellia	Blastocatellales	PAC000004_f	PAC002591_g	PAC002591_g_pt_85.M.38
ASV_34607	Bacteria	Acidobacteria	Blastocatellia	Blastocatellales	PAC000004_f	PAC002591_g	PAC002591_g_pt_85.M.39
ASV_33261	Bacteria	Acidobacteria	Blastocatellia	Blastocatellales	PAC000004_f	PAC002591_g	PAC002591_g_pt_85.M.4
ASV_34598	Bacteria	Acidobacteria	Blastocatellia	Blastocatellales	PAC000004_f	PAC002591_g	PAC002591_g_pt_85.M.40
ASV_31404	Bacteria	Acidobacteria	Blastocatellia	Blastocatellales	PAC000004_f	PAC002591_g	PAC002591_g_pt_85.M.41
ASV_38750	Bacteria	Acidobacteria	Blastocatellia	Blastocatellales	PAC000004_f	PAC002591_g	PAC002591_g_pt_85.M.42
ASV_71502	Bacteria	Acidobacteria	Blastocatellia	Blastocatellales	PAC000004_f	PAC002591_g	PAC002591_g_pt_85.M.43
ASV_21880	Bacteria	Acidobacteria	Blastocatellia	Blastocatellales	PAC000004_f	PAC002591_g	PAC002591_g_pt_85.M.44
ASV_14198	Bacteria	Acidobacteria	Blastocatellia	Blastocatellales	PAC000004_f	PAC002591_g	PAC002591_g_pt_85.M.45
ASV_22316	Bacteria	Acidobacteria	Blastocatellia	Blastocatellales	PAC000004_f	PAC002591_g	PAC002591_g_pt_85.M.46
ASV_13097	Bacteria	Acidobacteria	Blastocatellia	Blastocatellales	PAC000004_f	PAC002591_g	PAC002591_g_pt_85.M.47
ASV_38242	Bacteria	Acidobacteria	Blastocatellia	Blastocatellales	PAC000004_f	PAC002591_g	PAC002591_g_pt_85.M.48
ASV_31886	Bacteria	Acidobacteria	Blastocatellia	Blastocatellales	PAC000004_f	PAC002591_g	PAC002591_g_pt_85.M.49
ASV_26151	Bacteria	Acidobacteria	Blastocatellia	Blastocatellales	PAC000004_f	PAC002591_g	PAC002591_g_pt_85.M.5
ASV_10266	Bacteria	Acidobacteria	Blastocatellia	Blastocatellales	PAC000004_f	PAC002591_g	PAC002591_g_pt_85.M.50
ASV_14022	Bacteria	Acidobacteria	Blastocatellia	Blastocatellales	PAC000004_f	PAC002591_g	PAC002591_g_pt_85.M.51
ASV_11100	Bacteria	Acidobacteria	Blastocatellia	Blastocatellales	PAC000004_f	PAC002591_g	PAC002591_g_pt_85.M.52
ASV_39497	Bacteria	Acidobacteria	Blastocatellia	Blastocatellales	PAC000004_f	PAC002591_g	PAC002591_g_pt_85.M.53
ASV_39443	Bacteria	Acidobacteria	Blastocatellia	Blastocatellales	PAC000004_f	PAC002591_g	PAC002591_g_pt_85.M.54
ASV_53162	Bacteria	Acidobacteria	Blastocatellia	Blastocatellales	PAC000004_f	PAC002591_g	PAC002591_g_pt_85.M.6
ASV_42913	Bacteria	Acidobacteria	Blastocatellia	Blastocatellales	PAC000004_f	PAC002591_g	PAC002591_g_pt_85.M.7
ASV_2795	Bacteria	Acidobacteria	Blastocatellia	Blastocatellales	PAC000004_f	PAC002591_g	PAC002591_g_pt_85.M.8
ASV_34865	Bacteria	Acidobacteria	Blastocatellia	Blastocatellales	PAC000004_f	PAC002591_g	PAC002591_g_pt_85.M.9
ASV_19444	Bacteria	Acidobacteria	Blastocatellia	Blastocatellales	PAC000004_f	PAC002591_g	PAC002591_g_Z95723_s
ASV_47731	Bacteria	Acidobacteria	Blastocatellia	Blastocatellales	PAC000004_f	PAC002591_g	PAC002591_g_Z95723_s
ASV_16181	Bacteria	Acidobacteria	Blastocatellia	Blastocatellales	PAC000004_f	PAC002591_g	PAC002591_g_Z95723_s
ASV_32510	Bacteria	Acidobacteria	Blastocatellia	Blastocatellales	PAC000004_f		PAC000004_f_pt_85.M.1
ASV_13740	Bacteria	Acidobacteria	Blastocatellia	Blastocatellales	PAC000004_f		PAC000004_f_pt_85.M.2
ASV_4968	Bacteria	Acidobacteria	Blastocatellia	Blastocatellales	Pyrinomonadaceae	Arenimicrobium	Arenimicrobium_GQ495421_s
ASV_396	Bacteria	Acidobacteria	Blastocatellia	Blastocatellales	Pyrinomonadaceae	Arenimicrobium	Arenimicrobium_GQ495421_s
ASV_14962	Bacteria	Acidobacteria	Blastocatellia	Blastocatellales	Pyrinomonadaceae	Arenimicrobium	Arenimicrobium_GQ495421_s
ASV_596	Bacteria	Acidobacteria	Blastocatellia	Blastocatellales	Pyrinomonadaceae	Arenimicrobium	Arenimicrobium_GQ495421_s
ASV_50939	Bacteria	Acidobacteria	Blastocatellia	Blastocatellales	Pyrinomonadaceae	Arenimicrobium	Arenimicrobium_GQ495421_s
ASV_14688	Bacteria	Acidobacteria	Blastocatellia	Blastocatellales	Pyrinomonadaceae	Arenimicrobium	Arenimicrobium_GQ495421_s
ASV_50399	Bacteria	Acidobacteria	Blastocatellia	Blastocatellales	Pyrinomonadaceae	Arenimicrobium	Arenimicrobium_GQ495421_s
ASV_49906	Bacteria	Acidobacteria	Blastocatellia	Blastocatellales	Pyrinomonadaceae	Arenimicrobium	Arenimicrobium_GQ495421_s
ASV_76295	Bacteria	Acidobacteria	Blastocatellia	Blastocatellales	Pyrinomonadaceae	Arenimicrobium	Arenimicrobium_JF718680_s
ASV_14723	Bacteria	Acidobacteria	Blastocatellia	Blastocatellales	Pyrinomonadaceae	Arenimicrobium	Arenimicrobium_JF718683_s
ASV_22322	Bacteria	Acidobacteria	Blastocatellia	Blastocatellales	Pyrinomonadaceae	Arenimicrobium	Arenimicrobium_JF718683_s
ASV_16690	Bacteria	Acidobacteria	Blastocatellia	Blastocatellales	Pyrinomonadaceae	Arenimicrobium	Arenimicrobium_JF718683_s
ASV_33635	Bacteria	Acidobacteria	Blastocatellia	Blastocatellales	Pyrinomonadaceae	Arenimicrobium	Arenimicrobium_pt_86.18
ASV_19075	Bacteria	Acidobacteria	Blastocatellia	Blastocatellales	Pyrinomonadaceae	Arenimicrobium	Arenimicrobium_pt_86.18
ASV_49568	Bacteria	Acidobacteria	Blastocatellia	Blastocatellales	Pyrinomonadaceae	Arenimicrobium	Arenimicrobium_pt_86.18
ASV_18866	Bacteria	Acidobacteria	Blastocatellia	Blastocatellales	Pyrinomonadaceae	Arenimicrobium	Arenimicrobium_pt_86.M.1
ASV_15114	Bacteria	Acidobacteria	Blastocatellia	Blastocatellales	Pyrinomonadaceae	Arenimicrobium	Arenimicrobium_pt_86.M.2
ASV_68183	Bacteria	Acidobacteria	Blastocatellia	Blastocatellales	Pyrinomonadaceae	Arenimicrobium	Arenimicrobium_pt_86.M.3
ASV_68069	Bacteria	Acidobacteria	Blastocatellia	Blastocatellales	Pyrinomonadaceae	Arenimicrobium	Arenimicrobium_pt_86.M.4
ASV_21195	Bacteria	Acidobacteria	Blastocatellia	Blastocatellales	Pyrinomonadaceae	Arenimicrobium	Arenimicrobium_pt_86.M.5
ASV_34058	Bacteria	Acidobacteria	Blastocatellia	Blastocatellales	Pyrinomonadaceae	Arenimicrobium	Arenimicrobium_pt_86.M.6
ASV_51920	Bacteria	Acidobacteria	Blastocatellia	Blastocatellales	Pyrinomonadaceae	Arenimicrobium	Arenimicrobium_pt_86.M.7
ASV_15051	Bacteria	Acidobacteria	Blastocatellia	Blastocatellales	Pyrinomonadaceae	Arenimicrobium	Arenimicrobium_pt_86.M.8
ASV_51158	Bacteria	Acidobacteria	Blastocatellia	Blastocatellales	Pyrinomonadaceae	AY281358_g	AY281358_g_AF245035_s
ASV_17428	Bacteria	Acidobacteria	Blastocatellia	Blastocatellales	Pyrinomonadaceae	AY281358_g	AY281358_g_AF245035_s
ASV_16956	Bacteria	Acidobacteria	Blastocatellia	Blastocatellales	Pyrinomonadaceae	AY281358_g	AY281358_g_AY281358_s
ASV_59855	Bacteria	Acidobacteria	Blastocatellia	Blastocatellales	Pyrinomonadaceae	AY281358_g	AY281358_g_AY281358_s
ASV_72762	Bacteria	Acidobacteria	Blastocatellia	Blastocatellales	Pyrinomonadaceae	AY281358_g	AY281358_g_AY281358_s
ASV_5681	Bacteria	Acidobacteria	Blastocatellia	Blastocatellales	Pyrinomonadaceae	AY281358_g	AY281358_g_AY281358_s
ASV_63404	Bacteria	Acidobacteria	Blastocatellia	Blastocatellales	Pyrinomonadaceae	AY281358_g	AY281358_g_AY281358_s
ASV_50580	Bacteria	Acidobacteria	Blastocatellia	Blastocatellales	Pyrinomonadaceae	AY281358_g	AY281358_g_AY281358_s
ASV_46232	Bacteria	Acidobacteria	Blastocatellia	Blastocatellales	Pyrinomonadaceae	AY281358_g	AY281358_g_AY281358_s
ASV_62435	Bacteria	Acidobacteria	Blastocatellia	Blastocatellales	Pyrinomonadaceae	AY281358_g	AY281358_g_AY281358_s
ASV_16294	Bacteria	Acidobacteria	Blastocatellia	Blastocatellales	Pyrinomonadaceae	AY281358_g	AY281358_g_AY281358_s
ASV_49935	Bacteria	Acidobacteria	Blastocatellia	Blastocatellales	Pyrinomonadaceae	AY281358_g	AY281358_g_AY281358_s
ASV_19254	Bacteria	Acidobacteria	Blastocatellia	Blastocatellales	Pyrinomonadaceae	AY281358_g	AY281358_g_AY281358_s
ASV_60598	Bacteria	Acidobacteria	Blastocatellia	Blastocatellales	Pyrinomonadaceae	AY281358_g	AY281358_g_AY281358_s
ASV_49668	Bacteria	Acidobacteria	Blastocatellia	Blastocatellales	Pyrinomonadaceae	AY281358_g	AY281358_g_AY281358_s
ASV_49421	Bacteria	Acidobacteria	Blastocatellia	Blastocatellales	Pyrinomonadaceae	AY281358_g	AY281358_g_EF020057_s
ASV_46336	Bacteria	Acidobacteria	Blastocatellia	Blastocatellales	Pyrinomonadaceae	AY281358_g	AY281358_g_EF020057_s
ASV_37404	Bacteria	Acidobacteria	Blastocatellia	Blastocatellales	Pyrinomonadaceae	AY281358_g	AY281358_g_EF020057_s
ASV_18306	Bacteria	Acidobacteria	Blastocatellia	Blastocatellales	Pyrinomonadaceae	AY281358_g	AY281358_g_EF020057_s
ASV_54722	Bacteria	Acidobacteria	Blastocatellia	Blastocatellales	Pyrinomonadaceae	AY281358_g	AY281358_g_EF020057_s
ASV_50038	Bacteria	Acidobacteria	Blastocatellia	Blastocatellales	Pyrinomonadaceae	AY281358_g	AY281358_g_EF020057_s
ASV_46665	Bacteria	Acidobacteria	Blastocatellia	Blastocatellales	Pyrinomonadaceae	AY281358_g	AY281358_g_EF516944_s
ASV_3334	Bacteria	Acidobacteria	Blastocatellia	Blastocatellales	Pyrinomonadaceae	AY281358_g	AY281358_g_EU150238_s
ASV_48940	Bacteria	Acidobacteria	Blastocatellia	Blastocatellales	Pyrinomonadaceae	AY281358_g	AY281358_g_EU150238_s
ASV_58023	Bacteria	Acidobacteria	Blastocatellia	Blastocatellales	Pyrinomonadaceae	AY281358_g	AY281358_g_EU150238_s
ASV_72728	Bacteria	Acidobacteria	Blastocatellia	Blastocatellales	Pyrinomonadaceae	AY281358_g	AY281358_g_EU150238_s
ASV_72303	Bacteria	Acidobacteria	Blastocatellia	Blastocatellales	Pyrinomonadaceae	AY281358_g	AY281358_g_EU150238_s
ASV_71592	Bacteria	Acidobacteria	Blastocatellia	Blastocatellales	Pyrinomonadaceae	AY281358_g	AY281358_g_EU150238_s
ASV_54666	Bacteria	Acidobacteria	Blastocatellia	Blastocatellales	Pyrinomonadaceae	AY281358_g	AY281358_g_EU150238_s
ASV_58022	Bacteria	Acidobacteria	Blastocatellia	Blastocatellales	Pyrinomonadaceae	AY281358_g	AY281358_g_EU150238_s
ASV_74905	Bacteria	Acidobacteria	Blastocatellia	Blastocatellales	Pyrinomonadaceae	AY281358_g	AY281358_g_EU150238_s
ASV_77716	Bacteria	Acidobacteria	Blastocatellia	Blastocatellales	Pyrinomonadaceae	AY281358_g	AY281358_g_EU150238_s
ASV_78372	Bacteria	Acidobacteria	Blastocatellia	Blastocatellales	Pyrinomonadaceae	AY281358_g	AY281358_g_EU150238_s
ASV_54148	Bacteria	Acidobacteria	Blastocatellia	Blastocatellales	Pyrinomonadaceae	AY281358_g	AY281358_g_EU150238_s
ASV_78246	Bacteria	Acidobacteria	Blastocatellia	Blastocatellales	Pyrinomonadaceae	AY281358_g	AY281358_g_EU150238_s
ASV_22285	Bacteria	Acidobacteria	Blastocatellia	Blastocatellales	Pyrinomonadaceae	AY281358_g	AY281358_g_EU150238_s
ASV_49768	Bacteria	Acidobacteria	Blastocatellia	Blastocatellales	Pyrinomonadaceae	AY281358_g	AY281358_g_EU150238_s
ASV_52064	Bacteria	Acidobacteria	Blastocatellia	Blastocatellales	Pyrinomonadaceae	AY281358_g	AY281358_g_EU150238_s
ASV_70507	Bacteria	Acidobacteria	Blastocatellia	Blastocatellales	Pyrinomonadaceae	AY281358_g	AY281358_g_EU150238_s
ASV_74289	Bacteria	Acidobacteria	Blastocatellia	Blastocatellales	Pyrinomonadaceae	AY281358_g	AY281358_g_EU150238_s
ASV_46679	Bacteria	Acidobacteria	Blastocatellia	Blastocatellales	Pyrinomonadaceae	AY281358_g	AY281358_g_EU150238_s
ASV_18289	Bacteria	Acidobacteria	Blastocatellia	Blastocatellales	Pyrinomonadaceae	AY281358_g	AY281358_g_EU150238_s
ASV_53158	Bacteria	Acidobacteria	Blastocatellia	Blastocatellales	Pyrinomonadaceae	AY281358_g	AY281358_g_EU150238_s
ASV_71357	Bacteria	Acidobacteria	Blastocatellia	Blastocatellales	Pyrinomonadaceae	AY281358_g	AY281358_g_EU979082_s
ASV_55484	Bacteria	Acidobacteria	Blastocatellia	Blastocatellales	Pyrinomonadaceae	AY281358_g	AY281358_g_FJ479144_s
ASV_49839	Bacteria	Acidobacteria	Blastocatellia	Blastocatellales	Pyrinomonadaceae	AY281358_g	AY281358_g_FJ479329_s
ASV_23484	Bacteria	Acidobacteria	Blastocatellia	Blastocatellales	Pyrinomonadaceae	AY281358_g	AY281358_g_GU727718_s
ASV_14452	Bacteria	Acidobacteria	Blastocatellia	Blastocatellales	Pyrinomonadaceae	AY281358_g	AY281358_g_GU727718_s
ASV_50425	Bacteria	Acidobacteria	Blastocatellia	Blastocatellales	Pyrinomonadaceae	AY281358_g	AY281358_g_HQ864078_s
ASV_54170	Bacteria	Acidobacteria	Blastocatellia	Blastocatellales	Pyrinomonadaceae	AY281358_g	AY281358_g_HQ864078_s
ASV_14307	Bacteria	Acidobacteria	Blastocatellia	Blastocatellales	Pyrinomonadaceae	AY281358_g	AY281358_g_HQ864078_s
ASV_18622	Bacteria	Acidobacteria	Blastocatellia	Blastocatellales	Pyrinomonadaceae	AY281358_g	AY281358_g_HQ864078_s
ASV_51042	Bacteria	Acidobacteria	Blastocatellia	Blastocatellales	Pyrinomonadaceae	AY281358_g	AY281358_g_HQ864078_s
ASV_64063	Bacteria	Acidobacteria	Blastocatellia	Blastocatellales	Pyrinomonadaceae	AY281358_g	AY281358_g_HQ864078_s
ASV_73135	Bacteria	Acidobacteria	Blastocatellia	Blastocatellales	Pyrinomonadaceae	AY281358_g	AY281358_g_HQ864078_s
ASV_54861	Bacteria	Acidobacteria	Blastocatellia	Blastocatellales	Pyrinomonadaceae	AY281358_g	AY281358_g_HQ864078_s
ASV_17122	Bacteria	Acidobacteria	Blastocatellia	Blastocatellales	Pyrinomonadaceae	AY281358_g	AY281358_g_HQ864078_s
ASV_59758	Bacteria	Acidobacteria	Blastocatellia	Blastocatellales	Pyrinomonadaceae	AY281358_g	AY281358_g_HQ864166_s
ASV_54029	Bacteria	Acidobacteria	Blastocatellia	Blastocatellales	Pyrinomonadaceae	AY281358_g	AY281358_g_HQ864166_s
ASV_71599	Bacteria	Acidobacteria	Blastocatellia	Blastocatellales	Pyrinomonadaceae	AY281358_g	AY281358_g_HQ864166_s
ASV_19468	Bacteria	Acidobacteria	Blastocatellia	Blastocatellales	Pyrinomonadaceae	AY281358_g	AY281358_g_HQ864166_s
ASV_47718	Bacteria	Acidobacteria	Blastocatellia	Blastocatellales	Pyrinomonadaceae	AY281358_g	AY281358_g_HQ864166_s
ASV_5596	Bacteria	Acidobacteria	Blastocatellia	Blastocatellales	Pyrinomonadaceae	AY281358_g	AY281358_g_HQ864166_s
ASV_42855	Bacteria	Acidobacteria	Blastocatellia	Blastocatellales	Pyrinomonadaceae	AY281358_g	AY281358_g_PAC001851_s
ASV_47406	Bacteria	Acidobacteria	Blastocatellia	Blastocatellales	Pyrinomonadaceae	AY281358_g	AY281358_g_PAC002258_s
ASV_79751	Bacteria	Acidobacteria	Blastocatellia	Blastocatellales	Pyrinomonadaceae	AY281358_g	AY281358_g_pt_84.10
ASV_31069	Bacteria	Acidobacteria	Blastocatellia	Blastocatellales	Pyrinomonadaceae	AY281358_g	AY281358_g_pt_84.10
ASV_49387	Bacteria	Acidobacteria	Blastocatellia	Blastocatellales	Pyrinomonadaceae	AY281358_g	AY281358_g_pt_84.15
ASV_62858	Bacteria	Acidobacteria	Blastocatellia	Blastocatellales	Pyrinomonadaceae	AY281358_g	AY281358_g_pt_84.15
ASV_55054	Bacteria	Acidobacteria	Blastocatellia	Blastocatellales	Pyrinomonadaceae	AY281358_g	AY281358_g_pt_84.15
ASV_26590	Bacteria	Acidobacteria	Blastocatellia	Blastocatellales	Pyrinomonadaceae	AY281358_g	AY281358_g_pt_84.15
ASV_52076	Bacteria	Acidobacteria	Blastocatellia	Blastocatellales	Pyrinomonadaceae	AY281358_g	AY281358_g_pt_84.15
ASV_49095	Bacteria	Acidobacteria	Blastocatellia	Blastocatellales	Pyrinomonadaceae	AY281358_g	AY281358_g_pt_84.15
ASV_27801	Bacteria	Acidobacteria	Blastocatellia	Blastocatellales	Pyrinomonadaceae	AY281358_g	AY281358_g_pt_84.15
ASV_27611	Bacteria	Acidobacteria	Blastocatellia	Blastocatellales	Pyrinomonadaceae	AY281358_g	AY281358_g_pt_84.15
ASV_77750	Bacteria	Acidobacteria	Blastocatellia	Blastocatellales	Pyrinomonadaceae	AY281358_g	AY281358_g_pt_84.15
ASV_57865	Bacteria	Acidobacteria	Blastocatellia	Blastocatellales	Pyrinomonadaceae	AY281358_g	AY281358_g_pt_84.15
ASV_25605	Bacteria	Acidobacteria	Blastocatellia	Blastocatellales	Pyrinomonadaceae	AY281358_g	AY281358_g_pt_84.15
ASV_16065	Bacteria	Acidobacteria	Blastocatellia	Blastocatellales	Pyrinomonadaceae	AY281358_g	AY281358_g_pt_84.15
ASV_20548	Bacteria	Acidobacteria	Blastocatellia	Blastocatellales	Pyrinomonadaceae	AY281358_g	AY281358_g_pt_84.17
ASV_48532	Bacteria	Acidobacteria	Blastocatellia	Blastocatellales	Pyrinomonadaceae	AY281358_g	AY281358_g_pt_84.17
ASV_46479	Bacteria	Acidobacteria	Blastocatellia	Blastocatellales	Pyrinomonadaceae	AY281358_g	AY281358_g_pt_84.17
ASV_47960	Bacteria	Acidobacteria	Blastocatellia	Blastocatellales	Pyrinomonadaceae	AY281358_g	AY281358_g_pt_84.17
ASV_18362	Bacteria	Acidobacteria	Blastocatellia	Blastocatellales	Pyrinomonadaceae	AY281358_g	AY281358_g_pt_84.17
ASV_52335	Bacteria	Acidobacteria	Blastocatellia	Blastocatellales	Pyrinomonadaceae	AY281358_g	AY281358_g_pt_84.20
ASV_56479	Bacteria	Acidobacteria	Blastocatellia	Blastocatellales	Pyrinomonadaceae	AY281358_g	AY281358_g_pt_84.20
ASV_60332	Bacteria	Acidobacteria	Blastocatellia	Blastocatellales	Pyrinomonadaceae	AY281358_g	AY281358_g_pt_84.20
ASV_79369	Bacteria	Acidobacteria	Blastocatellia	Blastocatellales	Pyrinomonadaceae	AY281358_g	AY281358_g_pt_84.25
ASV_75903	Bacteria	Acidobacteria	Blastocatellia	Blastocatellales	Pyrinomonadaceae	AY281358_g	AY281358_g_pt_84.25
ASV_39189	Bacteria	Acidobacteria	Blastocatellia	Blastocatellales	Pyrinomonadaceae	AY281358_g	AY281358_g_pt_84.26
ASV_55469	Bacteria	Acidobacteria	Blastocatellia	Blastocatellales	Pyrinomonadaceae	AY281358_g	AY281358_g_pt_84.26
ASV_51626	Bacteria	Acidobacteria	Blastocatellia	Blastocatellales	Pyrinomonadaceae	AY281358_g	AY281358_g_pt_84.27
ASV_14477	Bacteria	Acidobacteria	Blastocatellia	Blastocatellales	Pyrinomonadaceae	AY281358_g	AY281358_g_pt_84.27
ASV_56737	Bacteria	Acidobacteria	Blastocatellia	Blastocatellales	Pyrinomonadaceae	AY281358_g	AY281358_g_pt_84.27
ASV_39357	Bacteria	Acidobacteria	Blastocatellia	Blastocatellales	Pyrinomonadaceae	AY281358_g	AY281358_g_pt_84.27
ASV_43790	Bacteria	Acidobacteria	Blastocatellia	Blastocatellales	Pyrinomonadaceae	AY281358_g	AY281358_g_pt_84.27
ASV_53124	Bacteria	Acidobacteria	Blastocatellia	Blastocatellales	Pyrinomonadaceae	AY281358_g	AY281358_g_pt_84.29
ASV_46825	Bacteria	Acidobacteria	Blastocatellia	Blastocatellales	Pyrinomonadaceae	AY281358_g	AY281358_g_pt_84.29
ASV_46801	Bacteria	Acidobacteria	Blastocatellia	Blastocatellales	Pyrinomonadaceae	AY281358_g	AY281358_g_pt_84.29
ASV_51786	Bacteria	Acidobacteria	Blastocatellia	Blastocatellales	Pyrinomonadaceae	AY281358_g	AY281358_g_pt_84.29
ASV_47184	Bacteria	Acidobacteria	Blastocatellia	Blastocatellales	Pyrinomonadaceae	AY281358_g	AY281358_g_pt_84.29
ASV_55320	Bacteria	Acidobacteria	Blastocatellia	Blastocatellales	Pyrinomonadaceae	AY281358_g	AY281358_g_pt_84.29
ASV_61181	Bacteria	Acidobacteria	Blastocatellia	Blastocatellales	Pyrinomonadaceae	AY281358_g	AY281358_g_pt_84.29
ASV_17763	Bacteria	Acidobacteria	Blastocatellia	Blastocatellales	Pyrinomonadaceae	AY281358_g	AY281358_g_pt_84.29
ASV_32157	Bacteria	Acidobacteria	Blastocatellia	Blastocatellales	Pyrinomonadaceae	AY281358_g	AY281358_g_pt_84.29
ASV_75694	Bacteria	Acidobacteria	Blastocatellia	Blastocatellales	Pyrinomonadaceae	AY281358_g	AY281358_g_pt_84.29
ASV_73125	Bacteria	Acidobacteria	Blastocatellia	Blastocatellales	Pyrinomonadaceae	AY281358_g	AY281358_g_pt_84.29
ASV_17181	Bacteria	Acidobacteria	Blastocatellia	Blastocatellales	Pyrinomonadaceae	AY281358_g	AY281358_g_pt_84.29
ASV_29656	Bacteria	Acidobacteria	Blastocatellia	Blastocatellales	Pyrinomonadaceae	AY281358_g	AY281358_g_pt_84.29
ASV_20394	Bacteria	Acidobacteria	Blastocatellia	Blastocatellales	Pyrinomonadaceae	AY281358_g	AY281358_g_pt_84.29
ASV_42493	Bacteria	Acidobacteria	Blastocatellia	Blastocatellales	Pyrinomonadaceae	AY281358_g	AY281358_g_pt_84.29
ASV_56835	Bacteria	Acidobacteria	Blastocatellia	Blastocatellales	Pyrinomonadaceae	AY281358_g	AY281358_g_pt_84.29
ASV_54339	Bacteria	Acidobacteria	Blastocatellia	Blastocatellales	Pyrinomonadaceae	AY281358_g	AY281358_g_pt_84.29
ASV_21330	Bacteria	Acidobacteria	Blastocatellia	Blastocatellales	Pyrinomonadaceae	AY281358_g	AY281358_g_pt_84.29
ASV_22097	Bacteria	Acidobacteria	Blastocatellia	Blastocatellales	Pyrinomonadaceae	AY281358_g	AY281358_g_pt_84.29
ASV_22402	Bacteria	Acidobacteria	Blastocatellia	Blastocatellales	Pyrinomonadaceae	AY281358_g	AY281358_g_pt_84.30
ASV_49330	Bacteria	Acidobacteria	Blastocatellia	Blastocatellales	Pyrinomonadaceae	AY281358_g	AY281358_g_pt_84.30
ASV_18153	Bacteria	Acidobacteria	Blastocatellia	Blastocatellales	Pyrinomonadaceae	AY281358_g	AY281358_g_pt_84.31
ASV_30442	Bacteria	Acidobacteria	Blastocatellia	Blastocatellales	Pyrinomonadaceae	AY281358_g	AY281358_g_pt_84.31
ASV_25510	Bacteria	Acidobacteria	Blastocatellia	Blastocatellales	Pyrinomonadaceae	AY281358_g	AY281358_g_pt_84.31
ASV_18407	Bacteria	Acidobacteria	Blastocatellia	Blastocatellales	Pyrinomonadaceae	AY281358_g	AY281358_g_pt_84.32
ASV_16531	Bacteria	Acidobacteria	Blastocatellia	Blastocatellales	Pyrinomonadaceae	AY281358_g	AY281358_g_pt_84.32
ASV_50664	Bacteria	Acidobacteria	Blastocatellia	Blastocatellales	Pyrinomonadaceae	AY281358_g	AY281358_g_pt_84.34
ASV_51321	Bacteria	Acidobacteria	Blastocatellia	Blastocatellales	Pyrinomonadaceae	AY281358_g	AY281358_g_pt_84.34
ASV_48802	Bacteria	Acidobacteria	Blastocatellia	Blastocatellales	Pyrinomonadaceae	AY281358_g	AY281358_g_pt_84.34
ASV_19166	Bacteria	Acidobacteria	Blastocatellia	Blastocatellales	Pyrinomonadaceae	AY281358_g	AY281358_g_pt_84.34
ASV_53588	Bacteria	Acidobacteria	Blastocatellia	Blastocatellales	Pyrinomonadaceae	AY281358_g	AY281358_g_pt_84.34
ASV_21013	Bacteria	Acidobacteria	Blastocatellia	Blastocatellales	Pyrinomonadaceae	AY281358_g	AY281358_g_pt_84.34
ASV_54376	Bacteria	Acidobacteria	Blastocatellia	Blastocatellales	Pyrinomonadaceae	AY281358_g	AY281358_g_pt_84.34
ASV_21259	Bacteria	Acidobacteria	Blastocatellia	Blastocatellales	Pyrinomonadaceae	AY281358_g	AY281358_g_pt_84.35
ASV_73569	Bacteria	Acidobacteria	Blastocatellia	Blastocatellales	Pyrinomonadaceae	AY281358_g	AY281358_g_pt_84.35
ASV_74887	Bacteria	Acidobacteria	Blastocatellia	Blastocatellales	Pyrinomonadaceae	AY281358_g	AY281358_g_pt_84.35
ASV_19934	Bacteria	Acidobacteria	Blastocatellia	Blastocatellales	Pyrinomonadaceae	AY281358_g	AY281358_g_pt_84.35
ASV_20877	Bacteria	Acidobacteria	Blastocatellia	Blastocatellales	Pyrinomonadaceae	AY281358_g	AY281358_g_pt_84.36
ASV_72305	Bacteria	Acidobacteria	Blastocatellia	Blastocatellales	Pyrinomonadaceae	AY281358_g	AY281358_g_pt_84.36
ASV_50463	Bacteria	Acidobacteria	Blastocatellia	Blastocatellales	Pyrinomonadaceae	AY281358_g	AY281358_g_pt_84.36
ASV_50327	Bacteria	Acidobacteria	Blastocatellia	Blastocatellales	Pyrinomonadaceae	AY281358_g	AY281358_g_pt_84.36
ASV_51339	Bacteria	Acidobacteria	Blastocatellia	Blastocatellales	Pyrinomonadaceae	AY281358_g	AY281358_g_pt_84.36
ASV_1947	Bacteria	Acidobacteria	Blastocatellia	Blastocatellales	Pyrinomonadaceae	AY281358_g	AY281358_g_pt_84.37
ASV_41928	Bacteria	Acidobacteria	Blastocatellia	Blastocatellales	Pyrinomonadaceae	AY281358_g	AY281358_g_pt_84.37
ASV_756	Bacteria	Acidobacteria	Blastocatellia	Blastocatellales	Pyrinomonadaceae	AY281358_g	AY281358_g_pt_84.38
ASV_37417	Bacteria	Acidobacteria	Blastocatellia	Blastocatellales	Pyrinomonadaceae	AY281358_g	AY281358_g_pt_84.38
ASV_51210	Bacteria	Acidobacteria	Blastocatellia	Blastocatellales	Pyrinomonadaceae	AY281358_g	AY281358_g_pt_84.39
ASV_25957	Bacteria	Acidobacteria	Blastocatellia	Blastocatellales	Pyrinomonadaceae	AY281358_g	AY281358_g_pt_84.39
ASV_56599	Bacteria	Acidobacteria	Blastocatellia	Blastocatellales	Pyrinomonadaceae	AY281358_g	AY281358_g_pt_84.40
ASV_56564	Bacteria	Acidobacteria	Blastocatellia	Blastocatellales	Pyrinomonadaceae	AY281358_g	AY281358_g_pt_84.40
ASV_49551	Bacteria	Acidobacteria	Blastocatellia	Blastocatellales	Pyrinomonadaceae	AY281358_g	AY281358_g_pt_84.40
ASV_70140	Bacteria	Acidobacteria	Blastocatellia	Blastocatellales	Pyrinomonadaceae	AY281358_g	AY281358_g_pt_84.40
ASV_48814	Bacteria	Acidobacteria	Blastocatellia	Blastocatellales	Pyrinomonadaceae	AY281358_g	AY281358_g_pt_84.40
ASV_29634	Bacteria	Acidobacteria	Blastocatellia	Blastocatellales	Pyrinomonadaceae	AY281358_g	AY281358_g_pt_84.40
ASV_51174	Bacteria	Acidobacteria	Blastocatellia	Blastocatellales	Pyrinomonadaceae	AY281358_g	AY281358_g_pt_84.40
ASV_45679	Bacteria	Acidobacteria	Blastocatellia	Blastocatellales	Pyrinomonadaceae	AY281358_g	AY281358_g_pt_84.40
ASV_49872	Bacteria	Acidobacteria	Blastocatellia	Blastocatellales	Pyrinomonadaceae	AY281358_g	AY281358_g_pt_84.40
ASV_14490	Bacteria	Acidobacteria	Blastocatellia	Blastocatellales	Pyrinomonadaceae	AY281358_g	AY281358_g_pt_84.40
ASV_16050	Bacteria	Acidobacteria	Blastocatellia	Blastocatellales	Pyrinomonadaceae	AY281358_g	AY281358_g_pt_84.40
ASV_51616	Bacteria	Acidobacteria	Blastocatellia	Blastocatellales	Pyrinomonadaceae	AY281358_g	AY281358_g_pt_84.40
ASV_18387	Bacteria	Acidobacteria	Blastocatellia	Blastocatellales	Pyrinomonadaceae	AY281358_g	AY281358_g_pt_84.40
ASV_23427	Bacteria	Acidobacteria	Blastocatellia	Blastocatellales	Pyrinomonadaceae	AY281358_g	AY281358_g_pt_84.40
ASV_49076	Bacteria	Acidobacteria	Blastocatellia	Blastocatellales	Pyrinomonadaceae	AY281358_g	AY281358_g_pt_84.40
ASV_74158	Bacteria	Acidobacteria	Blastocatellia	Blastocatellales	Pyrinomonadaceae	AY281358_g	AY281358_g_pt_84.40
ASV_21994	Bacteria	Acidobacteria	Blastocatellia	Blastocatellales	Pyrinomonadaceae	AY281358_g	AY281358_g_pt_84.40
ASV_46056	Bacteria	Acidobacteria	Blastocatellia	Blastocatellales	Pyrinomonadaceae	AY281358_g	AY281358_g_pt_84.40
ASV_53228	Bacteria	Acidobacteria	Blastocatellia	Blastocatellales	Pyrinomonadaceae	AY281358_g	AY281358_g_pt_84.42
ASV_5067	Bacteria	Acidobacteria	Blastocatellia	Blastocatellales	Pyrinomonadaceae	AY281358_g	AY281358_g_pt_84.42
ASV_47179	Bacteria	Acidobacteria	Blastocatellia	Blastocatellales	Pyrinomonadaceae	AY281358_g	AY281358_g_pt_84.42
ASV_75440	Bacteria	Acidobacteria	Blastocatellia	Blastocatellales	Pyrinomonadaceae	AY281358_g	AY281358_g_pt_84.42
ASV_14545	Bacteria	Acidobacteria	Blastocatellia	Blastocatellales	Pyrinomonadaceae	AY281358_g	AY281358_g_pt_84.42
ASV_7485	Bacteria	Acidobacteria	Blastocatellia	Blastocatellales	Pyrinomonadaceae	AY281358_g	AY281358_g_pt_84.42
ASV_46992	Bacteria	Acidobacteria	Blastocatellia	Blastocatellales	Pyrinomonadaceae	AY281358_g	AY281358_g_pt_84.42
ASV_52732	Bacteria	Acidobacteria	Blastocatellia	Blastocatellales	Pyrinomonadaceae	AY281358_g	AY281358_g_pt_84.42
ASV_8154	Bacteria	Acidobacteria	Blastocatellia	Blastocatellales	Pyrinomonadaceae	AY281358_g	AY281358_g_pt_84.42
ASV_46767	Bacteria	Acidobacteria	Blastocatellia	Blastocatellales	Pyrinomonadaceae	AY281358_g	AY281358_g_pt_84.42
ASV_11048	Bacteria	Acidobacteria	Blastocatellia	Blastocatellales	Pyrinomonadaceae	AY281358_g	AY281358_g_pt_84.42
ASV_20715	Bacteria	Acidobacteria	Blastocatellia	Blastocatellales	Pyrinomonadaceae	AY281358_g	AY281358_g_pt_84.42
ASV_21089	Bacteria	Acidobacteria	Blastocatellia	Blastocatellales	Pyrinomonadaceae	AY281358_g	AY281358_g_pt_84.42
ASV_67107	Bacteria	Acidobacteria	Blastocatellia	Blastocatellales	Pyrinomonadaceae	AY281358_g	AY281358_g_pt_84.42
ASV_14255	Bacteria	Acidobacteria	Blastocatellia	Blastocatellales	Pyrinomonadaceae	AY281358_g	AY281358_g_pt_84.42
ASV_75153	Bacteria	Acidobacteria	Blastocatellia	Blastocatellales	Pyrinomonadaceae	AY281358_g	AY281358_g_pt_84.42
ASV_49396	Bacteria	Acidobacteria	Blastocatellia	Blastocatellales	Pyrinomonadaceae	AY281358_g	AY281358_g_pt_84.42
ASV_6316	Bacteria	Acidobacteria	Blastocatellia	Blastocatellales	Pyrinomonadaceae	AY281358_g	AY281358_g_pt_84.42
ASV_48911	Bacteria	Acidobacteria	Blastocatellia	Blastocatellales	Pyrinomonadaceae	AY281358_g	AY281358_g_pt_84.42
ASV_21071	Bacteria	Acidobacteria	Blastocatellia	Blastocatellales	Pyrinomonadaceae	AY281358_g	AY281358_g_pt_84.42
ASV_50136	Bacteria	Acidobacteria	Blastocatellia	Blastocatellales	Pyrinomonadaceae	AY281358_g	AY281358_g_pt_84.42
ASV_15266	Bacteria	Acidobacteria	Blastocatellia	Blastocatellales	Pyrinomonadaceae	AY281358_g	AY281358_g_pt_84.42
ASV_15844	Bacteria	Acidobacteria	Blastocatellia	Blastocatellales	Pyrinomonadaceae	AY281358_g	AY281358_g_pt_84.42
ASV_37402	Bacteria	Acidobacteria	Blastocatellia	Blastocatellales	Pyrinomonadaceae	AY281358_g	AY281358_g_pt_84.42
ASV_50125	Bacteria	Acidobacteria	Blastocatellia	Blastocatellales	Pyrinomonadaceae	AY281358_g	AY281358_g_pt_84.42
ASV_5093	Bacteria	Acidobacteria	Blastocatellia	Blastocatellales	Pyrinomonadaceae	AY281358_g	AY281358_g_pt_84.42
ASV_45457	Bacteria	Acidobacteria	Blastocatellia	Blastocatellales	Pyrinomonadaceae	AY281358_g	AY281358_g_pt_84.42
ASV_77402	Bacteria	Acidobacteria	Blastocatellia	Blastocatellales	Pyrinomonadaceae	AY281358_g	AY281358_g_pt_84.42
ASV_16762	Bacteria	Acidobacteria	Blastocatellia	Blastocatellales	Pyrinomonadaceae	AY281358_g	AY281358_g_pt_84.42
ASV_5189	Bacteria	Acidobacteria	Blastocatellia	Blastocatellales	Pyrinomonadaceae	AY281358_g	AY281358_g_pt_84.42
ASV_47626	Bacteria	Acidobacteria	Blastocatellia	Blastocatellales	Pyrinomonadaceae	AY281358_g	AY281358_g_pt_84.42
ASV_74929	Bacteria	Acidobacteria	Blastocatellia	Blastocatellales	Pyrinomonadaceae	AY281358_g	AY281358_g_pt_84.42
ASV_5050	Bacteria	Acidobacteria	Blastocatellia	Blastocatellales	Pyrinomonadaceae	AY281358_g	AY281358_g_pt_84.42
ASV_58025	Bacteria	Acidobacteria	Blastocatellia	Blastocatellales	Pyrinomonadaceae	AY281358_g	AY281358_g_pt_84.42
ASV_47102	Bacteria	Acidobacteria	Blastocatellia	Blastocatellales	Pyrinomonadaceae	AY281358_g	AY281358_g_pt_84.42
ASV_31231	Bacteria	Acidobacteria	Blastocatellia	Blastocatellales	Pyrinomonadaceae	AY281358_g	AY281358_g_pt_84.42
ASV_55030	Bacteria	Acidobacteria	Blastocatellia	Blastocatellales	Pyrinomonadaceae	AY281358_g	AY281358_g_pt_84.42
ASV_70949	Bacteria	Acidobacteria	Blastocatellia	Blastocatellales	Pyrinomonadaceae	AY281358_g	AY281358_g_pt_84.42
ASV_28818	Bacteria	Acidobacteria	Blastocatellia	Blastocatellales	Pyrinomonadaceae	AY281358_g	AY281358_g_pt_84.42
ASV_18599	Bacteria	Acidobacteria	Blastocatellia	Blastocatellales	Pyrinomonadaceae	AY281358_g	AY281358_g_pt_84.42
ASV_47178	Bacteria	Acidobacteria	Blastocatellia	Blastocatellales	Pyrinomonadaceae	AY281358_g	AY281358_g_pt_84.42
ASV_23787	Bacteria	Acidobacteria	Blastocatellia	Blastocatellales	Pyrinomonadaceae	AY281358_g	AY281358_g_pt_84.42
ASV_48157	Bacteria	Acidobacteria	Blastocatellia	Blastocatellales	Pyrinomonadaceae	AY281358_g	AY281358_g_pt_84.42
ASV_48309	Bacteria	Acidobacteria	Blastocatellia	Blastocatellales	Pyrinomonadaceae	AY281358_g	AY281358_g_pt_84.42
ASV_13431	Bacteria	Acidobacteria	Blastocatellia	Blastocatellales	Pyrinomonadaceae	AY281358_g	AY281358_g_pt_84.7.2
ASV_27993	Bacteria	Acidobacteria	Blastocatellia	Blastocatellales	Pyrinomonadaceae	AY281358_g	AY281358_g_pt_84.7.2
ASV_60981	Bacteria	Acidobacteria	Blastocatellia	Blastocatellales	Pyrinomonadaceae	AY281358_g	AY281358_g_pt_84.7.2
ASV_24123	Bacteria	Acidobacteria	Blastocatellia	Blastocatellales	Pyrinomonadaceae	AY281358_g	AY281358_g_pt_84.8
ASV_16931	Bacteria	Acidobacteria	Blastocatellia	Blastocatellales	Pyrinomonadaceae	AY281358_g	AY281358_g_pt_84.8
ASV_42446	Bacteria	Acidobacteria	Blastocatellia	Blastocatellales	Pyrinomonadaceae	AY281358_g	AY281358_g_pt_84.8
ASV_5001	Bacteria	Acidobacteria	Blastocatellia	Blastocatellales	Pyrinomonadaceae	AY281358_g	AY281358_g_pt_84.8
ASV_39780	Bacteria	Acidobacteria	Blastocatellia	Blastocatellales	Pyrinomonadaceae	AY281358_g	AY281358_g_pt_84.8
ASV_33945	Bacteria	Acidobacteria	Blastocatellia	Blastocatellales	Pyrinomonadaceae	AY281358_g	AY281358_g_pt_84.9
ASV_4487	Bacteria	Acidobacteria	Blastocatellia	Blastocatellales	Pyrinomonadaceae	AY281358_g	AY281358_g_pt_84.9
ASV_72766	Bacteria	Acidobacteria	Blastocatellia	Blastocatellales	Pyrinomonadaceae	AY281358_g	AY281358_g_pt_84.9
ASV_25211	Bacteria	Acidobacteria	Blastocatellia	Blastocatellales	Pyrinomonadaceae	AY281358_g	AY281358_g_pt_84.9
ASV_11166	Bacteria	Acidobacteria	Blastocatellia	Blastocatellales	Pyrinomonadaceae	AY281358_g	AY281358_g_pt_84.M.1
ASV_3104	Bacteria	Acidobacteria	Blastocatellia	Blastocatellales	Pyrinomonadaceae	AY281358_g	AY281358_g_pt_84.M.10
ASV_3175	Bacteria	Acidobacteria	Blastocatellia	Blastocatellales	Pyrinomonadaceae	AY281358_g	AY281358_g_pt_84.M.11
ASV_37220	Bacteria	Acidobacteria	Blastocatellia	Blastocatellales	Pyrinomonadaceae	AY281358_g	AY281358_g_pt_84.M.12
ASV_68082	Bacteria	Acidobacteria	Blastocatellia	Blastocatellales	Pyrinomonadaceae	AY281358_g	AY281358_g_pt_84.M.13
ASV_7008	Bacteria	Acidobacteria	Blastocatellia	Blastocatellales	Pyrinomonadaceae	AY281358_g	AY281358_g_pt_84.M.14
ASV_27667	Bacteria	Acidobacteria	Blastocatellia	Blastocatellales	Pyrinomonadaceae	AY281358_g	AY281358_g_pt_84.M.15
ASV_28789	Bacteria	Acidobacteria	Blastocatellia	Blastocatellales	Pyrinomonadaceae	AY281358_g	AY281358_g_pt_84.M.16
ASV_2618	Bacteria	Acidobacteria	Blastocatellia	Blastocatellales	Pyrinomonadaceae	AY281358_g	AY281358_g_pt_84.M.17
ASV_39514	Bacteria	Acidobacteria	Blastocatellia	Blastocatellales	Pyrinomonadaceae	AY281358_g	AY281358_g_pt_84.M.18
ASV_8995	Bacteria	Acidobacteria	Blastocatellia	Blastocatellales	Pyrinomonadaceae	AY281358_g	AY281358_g_pt_84.M.19
ASV_17651	Bacteria	Acidobacteria	Blastocatellia	Blastocatellales	Pyrinomonadaceae	AY281358_g	AY281358_g_pt_84.M.2
ASV_38999	Bacteria	Acidobacteria	Blastocatellia	Blastocatellales	Pyrinomonadaceae	AY281358_g	AY281358_g_pt_84.M.20
ASV_61011	Bacteria	Acidobacteria	Blastocatellia	Blastocatellales	Pyrinomonadaceae	AY281358_g	AY281358_g_pt_84.M.21
ASV_27743	Bacteria	Acidobacteria	Blastocatellia	Blastocatellales	Pyrinomonadaceae	AY281358_g	AY281358_g_pt_84.M.22
ASV_11724	Bacteria	Acidobacteria	Blastocatellia	Blastocatellales	Pyrinomonadaceae	AY281358_g	AY281358_g_pt_84.M.23
ASV_10007	Bacteria	Acidobacteria	Blastocatellia	Blastocatellales	Pyrinomonadaceae	AY281358_g	AY281358_g_pt_84.M.24
ASV_9577	Bacteria	Acidobacteria	Blastocatellia	Blastocatellales	Pyrinomonadaceae	AY281358_g	AY281358_g_pt_84.M.25
ASV_65232	Bacteria	Acidobacteria	Blastocatellia	Blastocatellales	Pyrinomonadaceae	AY281358_g	AY281358_g_pt_84.M.26
ASV_37232	Bacteria	Acidobacteria	Blastocatellia	Blastocatellales	Pyrinomonadaceae	AY281358_g	AY281358_g_pt_84.M.27
ASV_34787	Bacteria	Acidobacteria	Blastocatellia	Blastocatellales	Pyrinomonadaceae	AY281358_g	AY281358_g_pt_84.M.28
ASV_38826	Bacteria	Acidobacteria	Blastocatellia	Blastocatellales	Pyrinomonadaceae	AY281358_g	AY281358_g_pt_84.M.29
ASV_27196	Bacteria	Acidobacteria	Blastocatellia	Blastocatellales	Pyrinomonadaceae	AY281358_g	AY281358_g_pt_84.M.3
ASV_40362	Bacteria	Acidobacteria	Blastocatellia	Blastocatellales	Pyrinomonadaceae	AY281358_g	AY281358_g_pt_84.M.30
ASV_66440	Bacteria	Acidobacteria	Blastocatellia	Blastocatellales	Pyrinomonadaceae	AY281358_g	AY281358_g_pt_84.M.31
ASV_49244	Bacteria	Acidobacteria	Blastocatellia	Blastocatellales	Pyrinomonadaceae	AY281358_g	AY281358_g_pt_84.M.32
ASV_4929	Bacteria	Acidobacteria	Blastocatellia	Blastocatellales	Pyrinomonadaceae	AY281358_g	AY281358_g_pt_84.M.33
ASV_40646	Bacteria	Acidobacteria	Blastocatellia	Blastocatellales	Pyrinomonadaceae	AY281358_g	AY281358_g_pt_84.M.34
ASV_31448	Bacteria	Acidobacteria	Blastocatellia	Blastocatellales	Pyrinomonadaceae	AY281358_g	AY281358_g_pt_84.M.35
ASV_42376	Bacteria	Acidobacteria	Blastocatellia	Blastocatellales	Pyrinomonadaceae	AY281358_g	AY281358_g_pt_84.M.36
ASV_39370	Bacteria	Acidobacteria	Blastocatellia	Blastocatellales	Pyrinomonadaceae	AY281358_g	AY281358_g_pt_84.M.37
ASV_38943	Bacteria	Acidobacteria	Blastocatellia	Blastocatellales	Pyrinomonadaceae	AY281358_g	AY281358_g_pt_84.M.38
ASV_49072	Bacteria	Acidobacteria	Blastocatellia	Blastocatellales	Pyrinomonadaceae	AY281358_g	AY281358_g_pt_84.M.39
ASV_58515	Bacteria	Acidobacteria	Blastocatellia	Blastocatellales	Pyrinomonadaceae	AY281358_g	AY281358_g_pt_84.M.4
ASV_19805	Bacteria	Acidobacteria	Blastocatellia	Blastocatellales	Pyrinomonadaceae	AY281358_g	AY281358_g_pt_84.M.40
ASV_23461	Bacteria	Acidobacteria	Blastocatellia	Blastocatellales	Pyrinomonadaceae	AY281358_g	AY281358_g_pt_84.M.41
ASV_35809	Bacteria	Acidobacteria	Blastocatellia	Blastocatellales	Pyrinomonadaceae	AY281358_g	AY281358_g_pt_84.M.42
ASV_66538	Bacteria	Acidobacteria	Blastocatellia	Blastocatellales	Pyrinomonadaceae	AY281358_g	AY281358_g_pt_84.M.43
ASV_34106	Bacteria	Acidobacteria	Blastocatellia	Blastocatellales	Pyrinomonadaceae	AY281358_g	AY281358_g_pt_84.M.44
ASV_37294	Bacteria	Acidobacteria	Blastocatellia	Blastocatellales	Pyrinomonadaceae	AY281358_g	AY281358_g_pt_84.M.45
ASV_37622	Bacteria	Acidobacteria	Blastocatellia	Blastocatellales	Pyrinomonadaceae	AY281358_g	AY281358_g_pt_84.M.46
ASV_36549	Bacteria	Acidobacteria	Blastocatellia	Blastocatellales	Pyrinomonadaceae	AY281358_g	AY281358_g_pt_84.M.47
ASV_42497	Bacteria	Acidobacteria	Blastocatellia	Blastocatellales	Pyrinomonadaceae	AY281358_g	AY281358_g_pt_84.M.48
ASV_32623	Bacteria	Acidobacteria	Blastocatellia	Blastocatellales	Pyrinomonadaceae	AY281358_g	AY281358_g_pt_84.M.49
ASV_48678	Bacteria	Acidobacteria	Blastocatellia	Blastocatellales	Pyrinomonadaceae	AY281358_g	AY281358_g_pt_84.M.5
ASV_2489	Bacteria	Acidobacteria	Blastocatellia	Blastocatellales	Pyrinomonadaceae	AY281358_g	AY281358_g_pt_84.M.50
ASV_42377	Bacteria	Acidobacteria	Blastocatellia	Blastocatellales	Pyrinomonadaceae	AY281358_g	AY281358_g_pt_84.M.51
ASV_37100	Bacteria	Acidobacteria	Blastocatellia	Blastocatellales	Pyrinomonadaceae	AY281358_g	AY281358_g_pt_84.M.52
ASV_2510	Bacteria	Acidobacteria	Blastocatellia	Blastocatellales	Pyrinomonadaceae	AY281358_g	AY281358_g_pt_84.M.53
ASV_34261	Bacteria	Acidobacteria	Blastocatellia	Blastocatellales	Pyrinomonadaceae	AY281358_g	AY281358_g_pt_84.M.54
ASV_40998	Bacteria	Acidobacteria	Blastocatellia	Blastocatellales	Pyrinomonadaceae	AY281358_g	AY281358_g_pt_84.M.55
ASV_67794	Bacteria	Acidobacteria	Blastocatellia	Blastocatellales	Pyrinomonadaceae	AY281358_g	AY281358_g_pt_84.M.56
ASV_37675	Bacteria	Acidobacteria	Blastocatellia	Blastocatellales	Pyrinomonadaceae	AY281358_g	AY281358_g_pt_84.M.57
ASV_40846	Bacteria	Acidobacteria	Blastocatellia	Blastocatellales	Pyrinomonadaceae	AY281358_g	AY281358_g_pt_84.M.58
ASV_40550	Bacteria	Acidobacteria	Blastocatellia	Blastocatellales	Pyrinomonadaceae	AY281358_g	AY281358_g_pt_84.M.59
ASV_55697	Bacteria	Acidobacteria	Blastocatellia	Blastocatellales	Pyrinomonadaceae	AY281358_g	AY281358_g_pt_84.M.6
ASV_51625	Bacteria	Acidobacteria	Blastocatellia	Blastocatellales	Pyrinomonadaceae	AY281358_g	AY281358_g_pt_84.M.60
ASV_57752	Bacteria	Acidobacteria	Blastocatellia	Blastocatellales	Pyrinomonadaceae	AY281358_g	AY281358_g_pt_84.M.61
ASV_22207	Bacteria	Acidobacteria	Blastocatellia	Blastocatellales	Pyrinomonadaceae	AY281358_g	AY281358_g_pt_84.M.62
ASV_54494	Bacteria	Acidobacteria	Blastocatellia	Blastocatellales	Pyrinomonadaceae	AY281358_g	AY281358_g_pt_84.M.63
ASV_57217	Bacteria	Acidobacteria	Blastocatellia	Blastocatellales	Pyrinomonadaceae	AY281358_g	AY281358_g_pt_84.M.64
ASV_59208	Bacteria	Acidobacteria	Blastocatellia	Blastocatellales	Pyrinomonadaceae	AY281358_g	AY281358_g_pt_84.M.65
ASV_35708	Bacteria	Acidobacteria	Blastocatellia	Blastocatellales	Pyrinomonadaceae	AY281358_g	AY281358_g_pt_84.M.66
ASV_49165	Bacteria	Acidobacteria	Blastocatellia	Blastocatellales	Pyrinomonadaceae	AY281358_g	AY281358_g_pt_84.M.67
ASV_25845	Bacteria	Acidobacteria	Blastocatellia	Blastocatellales	Pyrinomonadaceae	AY281358_g	AY281358_g_pt_84.M.68
ASV_37932	Bacteria	Acidobacteria	Blastocatellia	Blastocatellales	Pyrinomonadaceae	AY281358_g	AY281358_g_pt_84.M.69
ASV_11600	Bacteria	Acidobacteria	Blastocatellia	Blastocatellales	Pyrinomonadaceae	AY281358_g	AY281358_g_pt_84.M.7
ASV_27579	Bacteria	Acidobacteria	Blastocatellia	Blastocatellales	Pyrinomonadaceae	AY281358_g	AY281358_g_pt_84.M.70
ASV_42711	Bacteria	Acidobacteria	Blastocatellia	Blastocatellales	Pyrinomonadaceae	AY281358_g	AY281358_g_pt_84.M.71
ASV_21376	Bacteria	Acidobacteria	Blastocatellia	Blastocatellales	Pyrinomonadaceae	AY281358_g	AY281358_g_pt_84.M.72
ASV_17660	Bacteria	Acidobacteria	Blastocatellia	Blastocatellales	Pyrinomonadaceae	AY281358_g	AY281358_g_pt_84.M.73
ASV_30146	Bacteria	Acidobacteria	Blastocatellia	Blastocatellales	Pyrinomonadaceae	AY281358_g	AY281358_g_pt_84.M.74
ASV_46700	Bacteria	Acidobacteria	Blastocatellia	Blastocatellales	Pyrinomonadaceae	AY281358_g	AY281358_g_pt_84.M.75
ASV_25542	Bacteria	Acidobacteria	Blastocatellia	Blastocatellales	Pyrinomonadaceae	AY281358_g	AY281358_g_pt_84.M.76
ASV_14475	Bacteria	Acidobacteria	Blastocatellia	Blastocatellales	Pyrinomonadaceae	AY281358_g	AY281358_g_pt_84.M.77
ASV_20022	Bacteria	Acidobacteria	Blastocatellia	Blastocatellales	Pyrinomonadaceae	AY281358_g	AY281358_g_pt_84.M.78
ASV_28684	Bacteria	Acidobacteria	Blastocatellia	Blastocatellales	Pyrinomonadaceae	AY281358_g	AY281358_g_pt_84.M.79
ASV_74537	Bacteria	Acidobacteria	Blastocatellia	Blastocatellales	Pyrinomonadaceae	AY281358_g	AY281358_g_pt_84.M.8
ASV_17305	Bacteria	Acidobacteria	Blastocatellia	Blastocatellales	Pyrinomonadaceae	AY281358_g	AY281358_g_pt_84.M.80
ASV_18664	Bacteria	Acidobacteria	Blastocatellia	Blastocatellales	Pyrinomonadaceae	AY281358_g	AY281358_g_pt_84.M.81
ASV_74637	Bacteria	Acidobacteria	Blastocatellia	Blastocatellales	Pyrinomonadaceae	AY281358_g	AY281358_g_pt_84.M.82
ASV_39280	Bacteria	Acidobacteria	Blastocatellia	Blastocatellales	Pyrinomonadaceae	AY281358_g	AY281358_g_pt_84.M.83
ASV_42274	Bacteria	Acidobacteria	Blastocatellia	Blastocatellales	Pyrinomonadaceae	AY281358_g	AY281358_g_pt_84.M.84
ASV_41941	Bacteria	Acidobacteria	Blastocatellia	Blastocatellales	Pyrinomonadaceae	AY281358_g	AY281358_g_pt_84.M.85
ASV_42725	Bacteria	Acidobacteria	Blastocatellia	Blastocatellales	Pyrinomonadaceae	AY281358_g	AY281358_g_pt_84.M.86
ASV_38901	Bacteria	Acidobacteria	Blastocatellia	Blastocatellales	Pyrinomonadaceae	AY281358_g	AY281358_g_pt_84.M.87
ASV_11738	Bacteria	Acidobacteria	Blastocatellia	Blastocatellales	Pyrinomonadaceae	AY281358_g	AY281358_g_pt_84.M.9
ASV_9178	Bacteria	Acidobacteria	Blastocatellia	Blastocatellales	Pyrinomonadaceae	AY281358_g	AY281358_g_pt_86.40
ASV_52427	Bacteria	Acidobacteria	Blastocatellia	Blastocatellales	Pyrinomonadaceae	AY281358_g	AY281358_g_pt_86.40
ASV_17067	Bacteria	Acidobacteria	Blastocatellia	Blastocatellales	Pyrinomonadaceae	AY281358_g	AY281358_g_pt_86.40
ASV_35575	Bacteria	Acidobacteria	Blastocatellia	Blastocatellales	Pyrinomonadaceae	AY281358_g	AY281358_g_pt_86.40
ASV_23579	Bacteria	Acidobacteria	Blastocatellia	Blastocatellales	Pyrinomonadaceae	AY281358_g	AY281358_g_pt_86.41
ASV_48936	Bacteria	Acidobacteria	Blastocatellia	Blastocatellales	Pyrinomonadaceae	AY281358_g	AY281358_g_pt_86.41
ASV_49083	Bacteria	Acidobacteria	Blastocatellia	Blastocatellales	Pyrinomonadaceae	AY281358_g	AY281358_g_pt_86.41
ASV_14793	Bacteria	Acidobacteria	Blastocatellia	Blastocatellales	Pyrinomonadaceae	AY281358_g	AY281358_g_pt_86.41
ASV_46670	Bacteria	Acidobacteria	Blastocatellia	Blastocatellales	Pyrinomonadaceae	AY281358_g	AY281358_g_pt_86.41
ASV_14646	Bacteria	Acidobacteria	Blastocatellia	Blastocatellales	Pyrinomonadaceae	AY281358_g	AY281358_g_pt_86.41
ASV_24211	Bacteria	Acidobacteria	Blastocatellia	Blastocatellales	Pyrinomonadaceae	AY281358_g	AY281358_g_pt_86.41
ASV_9677	Bacteria	Acidobacteria	Blastocatellia	Blastocatellales	Pyrinomonadaceae	AY281358_g	AY281358_g_pt_86.41
ASV_5775	Bacteria	Acidobacteria	Blastocatellia	Blastocatellales	Pyrinomonadaceae	AY281358_g	AY281358_g_pt_86.41
ASV_26513	Bacteria	Acidobacteria	Blastocatellia	Blastocatellales	Pyrinomonadaceae	AY281358_g	AY281358_g_pt_86.41
ASV_46583	Bacteria	Acidobacteria	Blastocatellia	Blastocatellales	Pyrinomonadaceae	AY281358_g	AY281358_g_pt_86.41
ASV_47152	Bacteria	Acidobacteria	Blastocatellia	Blastocatellales	Pyrinomonadaceae	AY281358_g	AY281358_g_pt_86.41
ASV_50118	Bacteria	Acidobacteria	Blastocatellia	Blastocatellales	Pyrinomonadaceae	AY281358_g	AY281358_g_pt_86.41
ASV_39600	Bacteria	Acidobacteria	Blastocatellia	Blastocatellales	Pyrinomonadaceae	AY281358_g	AY281358_g_pt_86.41
ASV_21620	Bacteria	Acidobacteria	Blastocatellia	Blastocatellales	Pyrinomonadaceae	AY281358_g	AY281358_g_pt_86.41
ASV_58321	Bacteria	Acidobacteria	Blastocatellia	Blastocatellales	Pyrinomonadaceae	AY281358_g	AY281358_g_pt_86.41
ASV_28968	Bacteria	Acidobacteria	Blastocatellia	Blastocatellales	Pyrinomonadaceae	AY281358_g	AY281358_g_pt_86.41
ASV_8243	Bacteria	Acidobacteria	Blastocatellia	Blastocatellales	Pyrinomonadaceae	AY281358_g	AY281358_g_pt_86.41
ASV_11812	Bacteria	Acidobacteria	Blastocatellia	Blastocatellales	Pyrinomonadaceae	AY281358_g	AY281358_g_pt_86.41
ASV_47471	Bacteria	Acidobacteria	Blastocatellia	Blastocatellales	Pyrinomonadaceae	AY281358_g	AY281358_g_pt_86.41
ASV_20045	Bacteria	Acidobacteria	Blastocatellia	Blastocatellales	Pyrinomonadaceae	AY281358_g	AY281358_g_pt_86.41
ASV_51863	Bacteria	Acidobacteria	Blastocatellia	Blastocatellales	Pyrinomonadaceae	AY281358_g	AY281358_g_pt_86.41
ASV_52920	Bacteria	Acidobacteria	Blastocatellia	Blastocatellales	Pyrinomonadaceae	AY281358_g	AY281358_g_pt_86.41
ASV_50766	Bacteria	Acidobacteria	Blastocatellia	Blastocatellales	Pyrinomonadaceae	AY281358_g	AY281358_g_pt_86.42
ASV_51343	Bacteria	Acidobacteria	Blastocatellia	Blastocatellales	Pyrinomonadaceae	AY281358_g	AY281358_g_pt_86.42
ASV_47837	Bacteria	Acidobacteria	Blastocatellia	Blastocatellales	Pyrinomonadaceae	AY281358_g	AY281358_g_pt_86.42
ASV_15815	Bacteria	Acidobacteria	Blastocatellia	Blastocatellales	Pyrinomonadaceae	AY281358_g	AY281358_g_pt_86.43
ASV_37872	Bacteria	Acidobacteria	Blastocatellia	Blastocatellales	Pyrinomonadaceae	AY281358_g	AY281358_g_pt_86.43
ASV_24859	Bacteria	Acidobacteria	Blastocatellia	Blastocatellales	Pyrinomonadaceae	AY281358_g	AY281358_g_pt_86.43
ASV_21442	Bacteria	Acidobacteria	Blastocatellia	Blastocatellales	Pyrinomonadaceae	AY281358_g	AY281358_g_pt_86.43
ASV_54616	Bacteria	Acidobacteria	Blastocatellia	Blastocatellales	Pyrinomonadaceae	AY281358_g	AY281358_g_pt_86.43
ASV_46897	Bacteria	Acidobacteria	Blastocatellia	Blastocatellales	Pyrinomonadaceae	AY281358_g	AY281358_g_pt_86.43
ASV_24127	Bacteria	Acidobacteria	Blastocatellia	Blastocatellales	Pyrinomonadaceae	AY281358_g	AY281358_g_pt_86.44
ASV_52034	Bacteria	Acidobacteria	Blastocatellia	Blastocatellales	Pyrinomonadaceae	AY281358_g	AY281358_g_pt_86.44
ASV_26867	Bacteria	Acidobacteria	Blastocatellia	Blastocatellales	Pyrinomonadaceae	AY281358_g	AY281358_g_pt_86.44
ASV_16782	Bacteria	Acidobacteria	Blastocatellia	Blastocatellales	Pyrinomonadaceae	AY281358_g	AY281358_g_pt_86.44
[truncated: 57,772 more rows]

## Sheet: Table S5
Supplementary Table 5. Taxonomic assignment of shiro fungal sequences
ID	Kingdom	Phylum	Class	Order	Family	Genus	Species
ASV_14940	Fungi	Ascomycota	Taphrinomycetes	Taphrinales	Taphrinaceae	Taphrina	Taphrina_padi
ASV_8619	Fungi	Ascomycota	Taphrinomycetes	Taphrinales	Taphrinaceae	Taphrina	Taphrina_pt_65.29
ASV_6580	Fungi	Ascomycota	Taphrinomycetes	Taphrinales	Taphrinaceae	Taphrina	Taphrina_pt_65.29
ASV_13961	Fungi	Ascomycota	Taphrinomycetes	Taphrinales	Taphrinaceae	Taphrina	Taphrina_pt_65.M.1
ASV_16068	Fungi	Ascomycota	Sordariomycetes	Amphisphaeriales	Amphisphaeriaceae	Idriellomyces	Idriellomyces_pt_19.M.1
ASV_14846	Fungi	Ascomycota	Sordariomycetes	Amphisphaeriales	Amphisphaeriaceae	Monochaetia	Monochaetia_pt_18.12
ASV_6788	Fungi	Ascomycota	Sordariomycetes	Amphisphaeriales	Amphisphaeriaceae	Synnemapestaloides	Synnemapestaloides_pt_18.M.1
ASV_8519	Fungi	Ascomycota	Sordariomycetes	Amphisphaeriales	Amphisphaeriaceae	Synnemapestaloides	Synnemapestaloides_pt_18.M.2
ASV_8049	Fungi	Ascomycota	Sordariomycetes	Amphisphaeriales	Amphisphaeriaceae	Synnemapestaloides	Synnemapestaloides_pt_18.M.3
ASV_6105	Fungi	Ascomycota	Sordariomycetes	Amphisphaeriales	Amphisphaeriaceae	Synnemapestaloides	Synnemapestaloides_pt_18.M.4
ASV_1655	Fungi	Ascomycota	Sordariomycetes	Amphisphaeriales	Amphisphaeriaceae	Synnemapestaloides	Synnemapestaloides_pt_18.M.5
ASV_18515	Fungi	Ascomycota	Sordariomycetes	Amphisphaeriales	Amphisphaeriaceae	Synnemapestaloides	Synnemapestaloides_pt_18.M.6
ASV_8218	Fungi	Ascomycota	Sordariomycetes	Amphisphaeriales	Bartaliniaceae	Truncatella	Truncatella_angustata
ASV_16124	Fungi	Ascomycota	Sordariomycetes	Amphisphaeriales	Bartaliniaceae	Truncatella	Truncatella_angustata
ASV_13601	Fungi	Ascomycota	Sordariomycetes	Amphisphaeriales	Bartaliniaceae	Truncatella	Truncatella_angustata
ASV_11179	Fungi	Ascomycota	Sordariomycetes	Amphisphaeriales	Bartaliniaceae	Truncatella	Truncatella_pt_26.M.1
ASV_16926	Fungi	Ascomycota	Sordariomycetes	Amphisphaeriales	Clypeosphaeriaceae	Clypeosphaeria	Clypeosphaeria_pt_19.M.1
ASV_14634	Fungi	Ascomycota	Sordariomycetes	Amphisphaeriales	Discosiaceae	Discosia	Discosia_pt_18.28
ASV_12211	Fungi	Ascomycota	Sordariomycetes	Amphisphaeriales	Discosiaceae	Discosia	Discosia_pt_18.28
ASV_15381	Fungi	Ascomycota	Sordariomycetes	Amphisphaeriales	Discosiaceae	Discosia	Discosia_pt_18.M.1
ASV_13685	Fungi	Ascomycota	Sordariomycetes	Amphisphaeriales	Discosiaceae	Discosia	Discosia_pt_18.M.2
ASV_15525	Fungi	Ascomycota	Sordariomycetes	Amphisphaeriales	Discosiaceae		Discosiaceae_pt_18.28
ASV_18836	Fungi	Ascomycota	Sordariomycetes	Amphisphaeriales	Discosiaceae		Discosiaceae_pt_18.28
ASV_10858	Fungi	Ascomycota	Sordariomycetes	Amphisphaeriales	Pestalotiopsidaceae	Pestalotiopsis	Pestalotiopsis_eleutherococci
TMF909	Fungi	Ascomycota	Sordariomycetes	Amphisphaeriales	Pestalotiopsidaceae	Pestalotiopsis	Pestalotiopsis_pt_18.15
ASV_11327	Fungi	Ascomycota	Sordariomycetes	Amphisphaeriales	Pestalotiopsidaceae	Pestalotiopsis	Pestalotiopsis_pt_18.15
ASV_11638	Fungi	Ascomycota	Sordariomycetes	Amphisphaeriales	Pestalotiopsidaceae	Pestalotiopsis	Pestalotiopsis_pt_18.15
ASV_5347	Fungi	Ascomycota	Sordariomycetes	Amphisphaeriales	Pestalotiopsidaceae	Pestalotiopsis	Pestalotiopsis_pt_18.15
ASV_16500	Fungi	Ascomycota	Sordariomycetes	Amphisphaeriales	Pestalotiopsidaceae	Pestalotiopsis	Pestalotiopsis_pt_18.15
ASV_1281	Fungi	Ascomycota	Sordariomycetes	Amphisphaeriales	Pestalotiopsidaceae	Pestalotiopsis	Pestalotiopsis_pt_18.15
ASV_16304	Fungi	Ascomycota	Sordariomycetes	Amphisphaeriales	Pestalotiopsidaceae	Pestalotiopsis	Pestalotiopsis_pt_18.15
ASV_18425	Fungi	Ascomycota	Sordariomycetes	Amphisphaeriales	Pestalotiopsidaceae	Pestalotiopsis	Pestalotiopsis_pt_18.15
ASV_16970	Fungi	Ascomycota	Sordariomycetes	Amphisphaeriales	Pestalotiopsidaceae	Pestalotiopsis	Pestalotiopsis_pt_18.15
ASV_14735	Fungi	Ascomycota	Sordariomycetes	Amphisphaeriales	Pestalotiopsidaceae	Pseudopestalotiopsis	Pseudopestalotiopsis_pt_18.19
ASV_8168	Fungi	Ascomycota	Sordariomycetes	Amphisphaeriales	Pestalotiopsidaceae	Seiridium	Seiridium_pt_18.M.1
ASV_4352	Fungi	Ascomycota	Sordariomycetes	Amphisphaeriales	Phlogicylindriaceae	Phlogicylindrium	Phlogicylindrium_pt_18.M.1
ASV_5864	Fungi	Ascomycota	Sordariomycetes	Amphisphaeriales	Pseudotruncatellaceae	Pseudotruncatella	Pseudotruncatella_pt_26.M.1
ASV_12719	Fungi	Ascomycota	Sordariomycetes	Amphisphaeriales	Sporocadaceae	Heterotruncatella	Heterotruncatella_spartii
ASV_12733	Fungi	Ascomycota	Sordariomycetes	Amphisphaeriales	Sporocadaceae	Xenoseimatosporium	Xenoseimatosporium_pt_18.M.1
ASV_6623	Fungi	Ascomycota	Sordariomycetes	Amphisphaeriales			Amphisphaeriales_pt_26.M.1
ASV_6768	Fungi	Ascomycota	Sordariomycetes	Amplistromatales	Amplistromataceae	Neoacrodontium	Neoacrodontium_pt_17.14
ASV_12961	Fungi	Ascomycota	Sordariomycetes	Amplistromatales	Amplistromataceae	Neoacrodontium	Neoacrodontium_pt_17.14
ASV_14990	Fungi	Ascomycota	Sordariomycetes	Amplistromatales	Amplistromataceae	Neoacrodontium	Neoacrodontium_pt_17.14
ASV_1013	Fungi	Ascomycota	Sordariomycetes	Amplistromatales	Amplistromataceae	Neoacrodontium	Neoacrodontium_pt_17.15
ASV_3176	Fungi	Ascomycota	Sordariomycetes	Amplistromatales	Amplistromataceae	Neoacrodontium	Neoacrodontium_pt_17.15
ASV_11033	Fungi	Ascomycota	Sordariomycetes	Amplistromatales	Amplistromataceae	Neoacrodontium	Neoacrodontium_pt_17.M.1
ASV_4320	Fungi	Ascomycota	Sordariomycetes	Amplistromatales	Amplistromataceae	Neoacrodontium	Neoacrodontium_pt_17.M.2
ASV_16434	Fungi	Ascomycota	Sordariomycetes	Amplistromatales	Amplistromataceae	Neoacrodontium	Neoacrodontium_pt_17.M.3
ASV_8735	Fungi	Ascomycota	Sordariomycetes	Annulatascales	Annulatascaceae	Annulatascus	Annulatascus_pt_14.M.1
ASV_13972	Fungi	Ascomycota	Sordariomycetes	Annulatascales	Annulatascaceae	Annulatascus	Annulatascus_pt_14.M.2
ASV_13338	Fungi	Ascomycota	Sordariomycetes	Annulatascales	Annulatascaceae	Dictyosporella	Dictyosporella_pt_15.M.1
ASV_14705	Fungi	Ascomycota	Sordariomycetes	Atractosporales	Atractosporaceae	Atractospora	Atractospora_decumbens
ASV_13157	Fungi	Ascomycota	Sordariomycetes	Atractosporales	Atractosporaceae	Atractospora	Atractospora_decumbens
ASV_9855	Fungi	Ascomycota	Sordariomycetes	Atractosporales	Atractosporaceae	Atractospora	Atractospora_decumbens
ASV_10105	Fungi	Ascomycota	Sordariomycetes	Atractosporales	Atractosporaceae	Atractospora	Atractospora_pt_15.M.1
ASV_15459	Fungi	Ascomycota	Sordariomycetes	Atractosporales	Atractosporaceae	Atractospora	Atractospora_pt_15.M.2
ASV_17422	Fungi	Ascomycota	Sordariomycetes	Atractosporales	Atractosporaceae	Atractospora	Atractospora_pt_15.M.3
ASV_6214	Fungi	Ascomycota	Sordariomycetes	Atractosporales	Atractosporaceae	Atractospora	Atractospora_pt_15.M.4
ASV_11721	Fungi	Ascomycota	Sordariomycetes	Atractosporales	Atractosporaceae	Atractospora	Atractospora_pt_15.M.5
ASV_13681	Fungi	Ascomycota	Sordariomycetes	Atractosporales	Atractosporaceae	Atractospora	Atractospora_pt_26.M.6
ASV_7911	Fungi	Ascomycota	Sordariomycetes	Atractosporales	Atractosporaceae	Atractospora	Atractospora_pt_26.M.7
ASV_14619	Fungi	Ascomycota	Sordariomycetes	Atractosporales	Atractosporaceae	Atractospora	Atractospora_pt_26.M.8
ASV_12828	Fungi	Ascomycota	Sordariomycetes	Atractosporales	Conlariaceae	Conlarium	Conlarium_pt_15.23
ASV_14272	Fungi	Ascomycota	Sordariomycetes	Atractosporales	Conlariaceae	Conlarium	Conlarium_pt_15.23
ASV_11008	Fungi	Ascomycota	Sordariomycetes	Atractosporales	Conlariaceae	Conlarium	Conlarium_pt_15.25
ASV_13011	Fungi	Ascomycota	Sordariomycetes	Atractosporales	Conlariaceae	Conlarium	Conlarium_pt_15.25
ASV_13833	Fungi	Ascomycota	Sordariomycetes	Atractosporales	Conlariaceae	Conlarium	Conlarium_pt_15.25
ASV_14636	Fungi	Ascomycota	Sordariomycetes	Atractosporales	Conlariaceae	Conlarium	Conlarium_pt_15.M.1
ASV_18035	Fungi	Ascomycota	Sordariomycetes	Atractosporales	Conlariaceae	Conlarium	Conlarium_pt_15.M.2
ASV_7279	Fungi	Ascomycota	Sordariomycetes	Boliniales	Boliniaceae	Pseudovalsaria	Pseudovalsaria_pt_15.M.1
ASV_7294	Fungi	Ascomycota	Sordariomycetes	Boliniales	Boliniaceae	Pseudovalsaria	Pseudovalsaria_pt_15.M.2
ASV_14572	Fungi	Ascomycota	Sordariomycetes	Calosphaeriales	Calosphaeriaceae	Jattaea	Jattaea_pt_15.M.1
ASV_16822	Fungi	Ascomycota	Sordariomycetes	Calosphaeriales	Pleurostomataceae	Pleurostoma	Pleurostoma_pt_15.M.1
ASV_4581	Fungi	Ascomycota	Sordariomycetes	Cephalothecales	Cephalothecaceae	Cephalotheca	Cephalotheca_pt_15.11
ASV_9014	Fungi	Ascomycota	Sordariomycetes	Cephalothecales	Cephalothecaceae	Cephalotheca	Cephalotheca_pt_15.11
ASV_15422	Fungi	Ascomycota	Sordariomycetes	Cephalothecales	Cephalothecaceae	Phialemonium	Phialemonium_pt_15.M.1
ASV_6548	Fungi	Ascomycota	Sordariomycetes	Chaetosphaeriales	Chaetosphaeriaceae	Chaetosphaeria	Chaetosphaeria_guttulata
ASV_2109	Fungi	Ascomycota	Sordariomycetes	Chaetosphaeriales	Chaetosphaeriaceae	Chaetosphaeria	Chaetosphaeria_guttulata
ASV_4402	Fungi	Ascomycota	Sordariomycetes	Chaetosphaeriales	Chaetosphaeriaceae	Chaetosphaeria	Chaetosphaeria_guttulata
ASV_7347	Fungi	Ascomycota	Sordariomycetes	Chaetosphaeriales	Chaetosphaeriaceae	Chaetosphaeria	Chaetosphaeria_pt_5.M.1
ASV_7166	Fungi	Ascomycota	Sordariomycetes	Chaetosphaeriales	Chaetosphaeriaceae	Chaetosphaeria	Chaetosphaeria_pt_5.M.2
ASV_11301	Fungi	Ascomycota	Sordariomycetes	Chaetosphaeriales	Chaetosphaeriaceae	Chaetosphaeria	Chaetosphaeria_pt_5.M.3
ASV_19570	Fungi	Ascomycota	Sordariomycetes	Chaetosphaeriales	Chaetosphaeriaceae	Chaetosphaeria	Chaetosphaeria_pt_5.M.4
ASV_437	Fungi	Ascomycota	Sordariomycetes	Chaetosphaeriales	Chaetosphaeriaceae	Chaetosphaeria	Chaetosphaeria_pt_5.M.5
ASV_14771	Fungi	Ascomycota	Sordariomycetes	Chaetosphaeriales	Chaetosphaeriaceae	Chaetosphaeria	Chaetosphaeria_pt_5.M.6
ASV_12710	Fungi	Ascomycota	Sordariomycetes	Chaetosphaeriales	Chaetosphaeriaceae	Chloridium	Chloridium_aseptatum
ASV_16310	Fungi	Ascomycota	Sordariomycetes	Chaetosphaeriales	Chaetosphaeriaceae	Chloridium	Chloridium_peruense
ASV_18062	Fungi	Ascomycota	Sordariomycetes	Chaetosphaeriales	Chaetosphaeriaceae	Chloridium	Chloridium_peruense
ASV_18435	Fungi	Ascomycota	Sordariomycetes	Chaetosphaeriales	Chaetosphaeriaceae	Chloridium	Chloridium_pt_5.11
ASV_2903	Fungi	Ascomycota	Sordariomycetes	Chaetosphaeriales	Chaetosphaeriaceae	Chloridium	Chloridium_pt_5.11
ASV_10596	Fungi	Ascomycota	Sordariomycetes	Chaetosphaeriales	Chaetosphaeriaceae	Chloridium	Chloridium_pt_5.M.1
ASV_5829	Fungi	Ascomycota	Sordariomycetes	Chaetosphaeriales	Chaetosphaeriaceae	Chloridium	Chloridium_pt_5.M.2
ASV_2486	Fungi	Ascomycota	Sordariomycetes	Chaetosphaeriales	Chaetosphaeriaceae	Chloridium	Chloridium_pt_5.M.3
ASV_16493	Fungi	Ascomycota	Sordariomycetes	Chaetosphaeriales	Chaetosphaeriaceae	Chloridium	Chloridium_pt_5.M.4
ASV_3038	Fungi	Ascomycota	Sordariomycetes	Chaetosphaeriales	Chaetosphaeriaceae	Chloridium	Chloridium_volubile
ASV_12104	Fungi	Ascomycota	Sordariomycetes	Chaetosphaeriales	Chaetosphaeriaceae	Codinaeella	Codinaeella_parvilobata
ASV_12788	Fungi	Ascomycota	Sordariomycetes	Chaetosphaeriales	Chaetosphaeriaceae	Codinaeella	Codinaeella_parvilobata
ASV_10327	Fungi	Ascomycota	Sordariomycetes	Chaetosphaeriales	Chaetosphaeriaceae	Codinaeella	Codinaeella_pt_5.M.1
ASV_10926	Fungi	Ascomycota	Sordariomycetes	Chaetosphaeriales	Chaetosphaeriaceae	Dictyochaeta	Dictyochaeta_pt_15.M.1
ASV_11820	Fungi	Ascomycota	Sordariomycetes	Chaetosphaeriales	Chaetosphaeriaceae	Dictyochaeta	Dictyochaeta_pt_15.M.2
ASV_15570	Fungi	Ascomycota	Sordariomycetes	Chaetosphaeriales	Chaetosphaeriaceae	Dictyochaeta	Dictyochaeta_stratosa
ASV_2549	Fungi	Ascomycota	Sordariomycetes	Chaetosphaeriales	Chaetosphaeriaceae	Dictyochaeta	Dictyochaeta_stratosa
ASV_871	Fungi	Ascomycota	Sordariomycetes	Chaetosphaeriales	Chaetosphaeriaceae	Dictyochaeta	Dictyochaeta_stratosa
ASV_11700	Fungi	Ascomycota	Sordariomycetes	Chaetosphaeriales	Chaetosphaeriaceae	Dictyochaeta	Dictyochaeta_stratosa
ASV_14803	Fungi	Ascomycota	Sordariomycetes	Chaetosphaeriales	Chaetosphaeriaceae	Reticulascus	Reticulascus_pt_7.M.1
ASV_15820	Fungi	Ascomycota	Sordariomycetes	Chaetosphaeriales	Chaetosphaeriaceae		Chaetosphaeriaceae_pt_5.5
ASV_11864	Fungi	Ascomycota	Sordariomycetes	Chaetosphaeriales	Chaetosphaeriaceae		Chaetosphaeriaceae_pt_5.M.1
ASV_10169	Fungi	Ascomycota	Sordariomycetes	Chaetosphaeriales	Chaetosphaeriaceae		Chaetosphaeriaceae_pt_5.M.2
ASV_11545	Fungi	Ascomycota	Sordariomycetes	Chaetosphaeriales	Chaetosphaeriaceae		Chaetosphaeriaceae_pt_5.M.3
ASV_7560	Fungi	Ascomycota	Sordariomycetes	Chaetosphaeriales	Chaetosphaeriaceae		Chaetosphaeriaceae_pt_5.M.4
ASV_16860	Fungi	Ascomycota	Sordariomycetes	Chaetosphaeriales	Chaetosphaeriaceae		Chaetosphaeriaceae_pt_5.M.5
ASV_405	Fungi	Ascomycota	Sordariomycetes	Chaetosphaeriales	Chaetosphaeriaceae		Chaetosphaeriaceae_pt_5.M.6
KJ936999	Fungi	Ascomycota	Sordariomycetes	Coniochaetales	Coniochaetaceae	Coniochaeta	Coniochaeta_cymbiformispora
ASV_4309	Fungi	Ascomycota	Sordariomycetes	Coniochaetales	Coniochaetaceae	Coniochaeta	Coniochaeta_fasciculata
ASV_6156	Fungi	Ascomycota	Sordariomycetes	Coniochaetales	Coniochaetaceae	Coniochaeta	Coniochaeta_fasciculata
ASV_3685	Fungi	Ascomycota	Sordariomycetes	Coniochaetales	Coniochaetaceae	Coniochaeta	Coniochaeta_fasciculata
ASV_273	Fungi	Ascomycota	Sordariomycetes	Coniochaetales	Coniochaetaceae	Coniochaeta	Coniochaeta_fasciculata
ASV_2570	Fungi	Ascomycota	Sordariomycetes	Coniochaetales	Coniochaetaceae	Coniochaeta	Coniochaeta_fasciculata
ASV_1982	Fungi	Ascomycota	Sordariomycetes	Coniochaetales	Coniochaetaceae	Coniochaeta	Coniochaeta_fasciculata
ASV_11129	Fungi	Ascomycota	Sordariomycetes	Coniochaetales	Coniochaetaceae	Coniochaeta	Coniochaeta_pt_7.12
ASV_12754	Fungi	Ascomycota	Sordariomycetes	Coniochaetales	Coniochaetaceae	Coniochaeta	Coniochaeta_pt_7.12
ASV_6978	Fungi	Ascomycota	Sordariomycetes	Coniochaetales	Coniochaetaceae	Coniochaeta	Coniochaeta_pt_7.13
ASV_9111	Fungi	Ascomycota	Sordariomycetes	Coniochaetales	Coniochaetaceae	Coniochaeta	Coniochaeta_pt_7.13
ASV_15900	Fungi	Ascomycota	Sordariomycetes	Coniochaetales	Coniochaetaceae	Coniochaeta	Coniochaeta_pt_7.13
ASV_6874	Fungi	Ascomycota	Sordariomycetes	Coniochaetales	Coniochaetaceae	Coniochaeta	Coniochaeta_pt_7.14
ASV_13955	Fungi	Ascomycota	Sordariomycetes	Coniochaetales	Coniochaetaceae	Coniochaeta	Coniochaeta_pt_7.14
ASV_11882	Fungi	Ascomycota	Sordariomycetes	Coniochaetales	Coniochaetaceae	Coniochaeta	Coniochaeta_pt_7.15
ASV_13874	Fungi	Ascomycota	Sordariomycetes	Coniochaetales	Coniochaetaceae	Coniochaeta	Coniochaeta_pt_7.15
ASV_2228	Fungi	Ascomycota	Sordariomycetes	Coniochaetales	Coniochaetaceae	Coniochaeta	Coniochaeta_pt_7.16
ASV_3499	Fungi	Ascomycota	Sordariomycetes	Coniochaetales	Coniochaetaceae	Coniochaeta	Coniochaeta_pt_7.16
ASV_5412	Fungi	Ascomycota	Sordariomycetes	Coniochaetales	Coniochaetaceae	Coniochaeta	Coniochaeta_pt_7.16
ASV_10798	Fungi	Ascomycota	Sordariomycetes	Coniochaetales	Coniochaetaceae	Coniochaeta	Coniochaeta_pt_7.16
ASV_7973	Fungi	Ascomycota	Sordariomycetes	Coniochaetales	Coniochaetaceae	Coniochaeta	Coniochaeta_pt_7.16
ASV_3587	Fungi	Ascomycota	Sordariomycetes	Coniochaetales	Coniochaetaceae	Coniochaeta	Coniochaeta_pt_7.16
ASV_18553	Fungi	Ascomycota	Sordariomycetes	Coniochaetales	Coniochaetaceae	Coniochaeta	Coniochaeta_pt_7.16
ASV_923	Fungi	Ascomycota	Sordariomycetes	Coniochaetales	Coniochaetaceae	Coniochaeta	Coniochaeta_pt_7.16
ASV_18919	Fungi	Ascomycota	Sordariomycetes	Coniochaetales	Coniochaetaceae	Coniochaeta	Coniochaeta_pt_7.16
ASV_2553	Fungi	Ascomycota	Sordariomycetes	Coniochaetales	Coniochaetaceae	Coniochaeta	Coniochaeta_pt_7.16
ASV_2561	Fungi	Ascomycota	Sordariomycetes	Coniochaetales	Coniochaetaceae	Coniochaeta	Coniochaeta_pt_7.9
ASV_3248	Fungi	Ascomycota	Sordariomycetes	Coniochaetales	Coniochaetaceae	Coniochaeta	Coniochaeta_pt_7.9
ASV_2723	Fungi	Ascomycota	Sordariomycetes	Coniochaetales	Coniochaetaceae	Coniochaeta	Coniochaeta_pt_7.M.1
ASV_14105	Fungi	Ascomycota	Sordariomycetes	Coniochaetales	Coniochaetaceae	Coniochaeta	Coniochaeta_pt_7.M.10
ASV_8081	Fungi	Ascomycota	Sordariomycetes	Coniochaetales	Coniochaetaceae	Coniochaeta	Coniochaeta_pt_7.M.11
ASV_6804	Fungi	Ascomycota	Sordariomycetes	Coniochaetales	Coniochaetaceae	Coniochaeta	Coniochaeta_pt_7.M.12
ASV_7106	Fungi	Ascomycota	Sordariomycetes	Coniochaetales	Coniochaetaceae	Coniochaeta	Coniochaeta_pt_7.M.13
ASV_7327	Fungi	Ascomycota	Sordariomycetes	Coniochaetales	Coniochaetaceae	Coniochaeta	Coniochaeta_pt_7.M.14
ASV_8797	Fungi	Ascomycota	Sordariomycetes	Coniochaetales	Coniochaetaceae	Coniochaeta	Coniochaeta_pt_7.M.15
ASV_11380	Fungi	Ascomycota	Sordariomycetes	Coniochaetales	Coniochaetaceae	Coniochaeta	Coniochaeta_pt_7.M.16
ASV_9936	Fungi	Ascomycota	Sordariomycetes	Coniochaetales	Coniochaetaceae	Coniochaeta	Coniochaeta_pt_7.M.17
ASV_10848	Fungi	Ascomycota	Sordariomycetes	Coniochaetales	Coniochaetaceae	Coniochaeta	Coniochaeta_pt_7.M.18
ASV_14259	Fungi	Ascomycota	Sordariomycetes	Coniochaetales	Coniochaetaceae	Coniochaeta	Coniochaeta_pt_7.M.19
ASV_8903	Fungi	Ascomycota	Sordariomycetes	Coniochaetales	Coniochaetaceae	Coniochaeta	Coniochaeta_pt_7.M.2
ASV_6196	Fungi	Ascomycota	Sordariomycetes	Coniochaetales	Coniochaetaceae	Coniochaeta	Coniochaeta_pt_7.M.20
ASV_1094	Fungi	Ascomycota	Sordariomycetes	Coniochaetales	Coniochaetaceae	Coniochaeta	Coniochaeta_pt_7.M.21
ASV_17935	Fungi	Ascomycota	Sordariomycetes	Coniochaetales	Coniochaetaceae	Coniochaeta	Coniochaeta_pt_7.M.22
ASV_9573	Fungi	Ascomycota	Sordariomycetes	Coniochaetales	Coniochaetaceae	Coniochaeta	Coniochaeta_pt_7.M.23
ASV_5273	Fungi	Ascomycota	Sordariomycetes	Coniochaetales	Coniochaetaceae	Coniochaeta	Coniochaeta_pt_7.M.24
ASV_12575	Fungi	Ascomycota	Sordariomycetes	Coniochaetales	Coniochaetaceae	Coniochaeta	Coniochaeta_pt_7.M.3
ASV_15138	Fungi	Ascomycota	Sordariomycetes	Coniochaetales	Coniochaetaceae	Coniochaeta	Coniochaeta_pt_7.M.4
ASV_10110	Fungi	Ascomycota	Sordariomycetes	Coniochaetales	Coniochaetaceae	Coniochaeta	Coniochaeta_pt_7.M.5
ASV_13452	Fungi	Ascomycota	Sordariomycetes	Coniochaetales	Coniochaetaceae	Coniochaeta	Coniochaeta_pt_7.M.6
ASV_7895	Fungi	Ascomycota	Sordariomycetes	Coniochaetales	Coniochaetaceae	Coniochaeta	Coniochaeta_pt_7.M.7
ASV_7802	Fungi	Ascomycota	Sordariomycetes	Coniochaetales	Coniochaetaceae	Coniochaeta	Coniochaeta_pt_7.M.8
ASV_10369	Fungi	Ascomycota	Sordariomycetes	Coniochaetales	Coniochaetaceae	Coniochaeta	Coniochaeta_pt_7.M.9
ASV_1089	Fungi	Ascomycota	Sordariomycetes	Coniochaetales	Coniochaetaceae	Coniochaeta	Coniochaeta_vineae
ASV_8030	Fungi	Ascomycota	Sordariomycetes	Conioscyphales	Conioscyphaceae	Conioscypha	Conioscypha_pt_17.5
ASV_7221	Fungi	Ascomycota	Sordariomycetes	Conioscyphales	Conioscyphaceae	Conioscypha	Conioscypha_pt_17.5
ASV_7783	Fungi	Ascomycota	Sordariomycetes	Conioscyphales	Conioscyphaceae	Conioscypha	Conioscypha_pt_17.7
ASV_8466	Fungi	Ascomycota	Sordariomycetes	Conioscyphales	Conioscyphaceae	Conioscypha	Conioscypha_pt_17.7
ASV_8018	Fungi	Ascomycota	Sordariomycetes	Conioscyphales	Conioscyphaceae	Conioscypha	Conioscypha_pt_17.M.1
ASV_13637	Fungi	Ascomycota	Sordariomycetes	Conioscyphales	Conioscyphaceae	Conioscypha	Conioscypha_pt_17.M.2
ASV_11816	Fungi	Ascomycota	Sordariomycetes	Conioscyphales	Conioscyphaceae	Conioscypha	Conioscypha_pt_17.M.3
ASV_14183	Fungi	Ascomycota	Sordariomycetes	Conioscyphales	Conioscyphaceae	Conioscypha	Conioscypha_pt_17.M.4
ASV_8684	Fungi	Ascomycota	Sordariomycetes	Conioscyphales	Conioscyphaceae	Conioscypha	Conioscypha_pt_17.M.5
ASV_7784	Fungi	Ascomycota	Sordariomycetes	Conioscyphales	Conioscyphaceae	Conioscypha	Conioscypha_pt_17.M.6
ASV_8677	Fungi	Ascomycota	Sordariomycetes	Conioscyphales	Conioscyphaceae	Conioscypha	Conioscypha_pt_17.M.7
ASV_14266	Fungi	Ascomycota	Sordariomycetes	Cordanales	Cordanaceae	Cordana	Cordana_pauciseptata
ASV_7344	Fungi	Ascomycota	Sordariomycetes	Cordanales	Cordanaceae	Cordana	Cordana_pt_7.M.1
ASV_5876	Fungi	Ascomycota	Sordariomycetes	Cordanales	Cordanaceae	Cordana	Cordana_pt_7.M.2
ASV_16166	Fungi	Ascomycota	Sordariomycetes	Coronophorales	Nitschkiaceae	Fracchiaea	Fracchiaea_pt_17.M.1
HQ215898	Fungi	Ascomycota	Sordariomycetes	Coronophorales	Nitschkiaceae	Rhagadostoma	Rhagadostoma_pt_64.M.1
ASV_15150	Fungi	Ascomycota	Sordariomycetes	Coronophorales	Scortechiniaceae	Yuxiensis	Yuxiensis_pt_17.M.1
ASV_14197	Fungi	Ascomycota	Sordariomycetes	Coronophorales	Scortechiniaceae	Yuxiensis	Yuxiensis_pt_17.M.2
ASV_8511	Fungi	Ascomycota	Sordariomycetes	Diaporthales	Diaporthaceae	Diaporthe	Diaporthe_caulivora
KJ936998	Fungi	Ascomycota	Sordariomycetes	Diaporthales	Diaporthaceae	Diaporthe	Diaporthe_pt_4.43
ASV_8799	Fungi	Ascomycota	Sordariomycetes	Diaporthales	Diaporthaceae	Diaporthe	Diaporthe_pt_4.M.1
ASV_15717	Fungi	Ascomycota	Sordariomycetes	Diaporthales	Diaporthaceae	Diaporthe	Diaporthe_pt_4.M.2
ASV_5164	Fungi	Ascomycota	Sordariomycetes	Diaporthales	Diaporthaceae	Diaporthe	Diaporthe_pt_4.M.3
ASV_14330	Fungi	Ascomycota	Sordariomycetes	Diaporthales	Diaporthaceae		Diaporthaceae_pt_4.25
ASV_8894	Fungi	Ascomycota	Sordariomycetes	Diaporthales	Diaporthaceae		Diaporthaceae_pt_4.42
ASV_13700	Fungi	Ascomycota	Sordariomycetes	Diaporthales	Gnomoniaceae	Marsupiomyces	Marsupiomyces_pt_16.M.1
TMF1615	Fungi	Ascomycota	Sordariomycetes	Diaporthales	Gnomoniaceae	Ophiognomonia	Ophiognomonia_setacea
ASV_15372	Fungi	Ascomycota	Sordariomycetes	Diaporthales	Melanconiellaceae	Melanconiella	Melanconiella_pt_16.M.1
ASV_14672	Fungi	Ascomycota	Sordariomycetes	Diaporthales	Pseudoplagiostomataceae	Pseudoplagiostoma	Pseudoplagiostoma_pt_16.M.1
ASV_2896	Fungi	Ascomycota	Sordariomycetes	Diaporthales	Schizoparmaceae	Coniella	Coniella_pt_16.20
ASV_10845	Fungi	Ascomycota	Sordariomycetes	Diaporthales	Schizoparmaceae	Coniella	Coniella_pt_16.M.1
ASV_12923	Fungi	Ascomycota	Sordariomycetes	Diaporthales	Valsaceae	Cytospora	Cytospora_pt_4.M.1
ASV_15886	Fungi	Ascomycota	Sordariomycetes	Diaporthales	Valsaceae	Cytospora	Cytospora_pt_4.M.2
ASV_13177	Fungi	Ascomycota	Sordariomycetes	Diaporthales	Valsaceae	Cytospora	Cytospora_pt_4.M.3
ASV_13303	Fungi	Ascomycota	Sordariomycetes	Diaporthales	Valsaceae	Valsa	Valsa_pt_4.M.1
ASV_7801	Fungi	Ascomycota	Sordariomycetes	Diaporthales	Valsaceae		Valsaceae_pt_4.7
ASV_677	Fungi	Ascomycota	Sordariomycetes	Falcocladiales	Falcocladiaceae	Falcocladium	Falcocladium_pt_26.25
ASV_494	Fungi	Ascomycota	Sordariomycetes	Falcocladiales	Falcocladiaceae	Falcocladium	Falcocladium_pt_26.25
ASV_16269	Fungi	Ascomycota	Sordariomycetes	Falcocladiales	Falcocladiaceae	Falcocladium	Falcocladium_pt_26.M.1
ASV_19187	Fungi	Ascomycota	Sordariomycetes	Falcocladiales	Falcocladiaceae	Falcocladium	Falcocladium_pt_26.M.2
ASV_14666	Fungi	Ascomycota	Sordariomycetes	Falcocladiales	Falcocladiaceae	Falcocladium	Falcocladium_pt_26.M.3
ASV_6440	Fungi	Ascomycota	Sordariomycetes	Glomerellales	Glomerellaceae	Colletotrichum	Colletotrichum_pt_7.27
ASV_9204	Fungi	Ascomycota	Sordariomycetes	Glomerellales	Glomerellaceae	Colletotrichum	Colletotrichum_pt_7.40
ASV_13819	Fungi	Ascomycota	Sordariomycetes	Glomerellales	Glomerellaceae	Colletotrichum	Colletotrichum_pt_7.44
ASV_1852	Fungi	Ascomycota	Sordariomycetes	Glomerellales	Glomerellaceae	Colletotrichum	Colletotrichum_siamense
ASV_11710	Fungi	Ascomycota	Sordariomycetes	Glomerellales	Plectosphaerellaceae	Brunneochlamydosporium	Brunneochlamydosporium_pt_17.M.1
ASV_12537	Fungi	Ascomycota	Sordariomycetes	Glomerellales	Plectosphaerellaceae	Chordomyces	Chordomyces_pt_17.40
ASV_11030	Fungi	Ascomycota	Sordariomycetes	Glomerellales	Plectosphaerellaceae	Furcasterigmium	Furcasterigmium_furcatum
ASV_7549	Fungi	Ascomycota	Sordariomycetes	Glomerellales	Plectosphaerellaceae	Gibellulopsis	Gibellulopsis_pt_17.36
ASV_15552	Fungi	Ascomycota	Sordariomycetes	Glomerellales	Plectosphaerellaceae	Gibellulopsis	Gibellulopsis_pt_17.36
ASV_13021	Fungi	Ascomycota	Sordariomycetes	Glomerellales	Plectosphaerellaceae	Gibellulopsis	Gibellulopsis_pt_17.M.1
ASV_12837	Fungi	Ascomycota	Sordariomycetes	Glomerellales	Plectosphaerellaceae	Gibellulopsis	Gibellulopsis_pt_17.M.2
ASV_11028	Fungi	Ascomycota	Sordariomycetes	Glomerellales	Plectosphaerellaceae	Gibellulopsis	Gibellulopsis_pt_17.M.3
ASV_8590	Fungi	Ascomycota	Sordariomycetes	Glomerellales	Plectosphaerellaceae	Lectera	Lectera_pt_17.48
ASV_10270	Fungi	Ascomycota	Sordariomycetes	Glomerellales	Plectosphaerellaceae	Lectera	Lectera_pt_17.48
ASV_15473	Fungi	Ascomycota	Sordariomycetes	Glomerellales	Plectosphaerellaceae	Lectera	Lectera_pt_17.48
ASV_12921	Fungi	Ascomycota	Sordariomycetes	Glomerellales	Plectosphaerellaceae	Lectera	Lectera_pt_17.48
ASV_13240	Fungi	Ascomycota	Sordariomycetes	Glomerellales	Plectosphaerellaceae	Lectera	Lectera_pt_17.M.1
ASV_13014	Fungi	Ascomycota	Sordariomycetes	Glomerellales	Plectosphaerellaceae	Lectera	Lectera_sambuci
ASV_11769	Fungi	Ascomycota	Sordariomycetes	Glomerellales	Plectosphaerellaceae	Paragibellulopsis	Paragibellulopsis_chrysanthemi
ASV_15599	Fungi	Ascomycota	Sordariomycetes	Glomerellales	Plectosphaerellaceae	Plectosphaerella	Plectosphaerella_pt_17.42
ASV_7983	Fungi	Ascomycota	Sordariomycetes	Glomerellales	Plectosphaerellaceae	Plectosphaerella	Plectosphaerella_pt_17.42
ASV_16837	Fungi	Ascomycota	Sordariomycetes	Glomerellales	Plectosphaerellaceae	Plectosphaerella	Plectosphaerella_pt_17.42
ASV_12935	Fungi	Ascomycota	Sordariomycetes	Glomerellales	Plectosphaerellaceae	Plectosphaerella	Plectosphaerella_pt_17.42
ASV_13324	Fungi	Ascomycota	Sordariomycetes	Glomerellales	Plectosphaerellaceae	Plectosphaerella	Plectosphaerella_sinensis
ASV_12931	Fungi	Ascomycota	Sordariomycetes	Glomerellales	Plectosphaerellaceae	Plectosphaerella	Plectosphaerella_sinensis
ASV_9692	Fungi	Ascomycota	Sordariomycetes	Glomerellales	Plectosphaerellaceae	Verticillium	Verticillium_pt_17.45
ASV_9665	Fungi	Ascomycota	Sordariomycetes	Glomerellales	Plectosphaerellaceae	Verticillium	Verticillium_pt_17.45
ASV_15689	Fungi	Ascomycota	Sordariomycetes	Glomerellales	Plectosphaerellaceae	Verticillium	Verticillium_pt_17.46
ASV_15420	Fungi	Ascomycota	Sordariomycetes	Glomerellales	Plectosphaerellaceae	Verticillium	Verticillium_pt_17.47
ASV_11493	Fungi	Ascomycota	Sordariomycetes	Glomerellales	Plectosphaerellaceae	Verticillium	Verticillium_pt_17.M.1
ASV_3204	Fungi	Ascomycota	Sordariomycetes	Glomerellales	Plectosphaerellaceae	Verticillium	Verticillium_pt_17.M.2
ASV_12473	Fungi	Ascomycota	Sordariomycetes	Glomerellales	Plectosphaerellaceae		Plectosphaerellaceae_pt_17.M.1
ASV_1055	Fungi	Ascomycota	Sordariomycetes	Hypocreales	Bionectriaceae	Clonostachys	Clonostachys_divergens
MK789204	Fungi	Ascomycota	Sordariomycetes	Hypocreales	Bionectriaceae	Clonostachys	Clonostachys_krabiensis
ASV_4170	Fungi	Ascomycota	Sordariomycetes	Hypocreales	Bionectriaceae	Clonostachys	Clonostachys_pt_12.9
ASV_18831	Fungi	Ascomycota	Sordariomycetes	Hypocreales	Bionectriaceae	Clonostachys	Clonostachys_pt_12.9
ASV_18827	Fungi	Ascomycota	Sordariomycetes	Hypocreales	Bionectriaceae	Clonostachys	Clonostachys_pt_12.M.1
ASV_5981	Fungi	Ascomycota	Sordariomycetes	Hypocreales	Bionectriaceae	Clonostachys	Clonostachys_pt_12.M.2
ASV_19297	Fungi	Ascomycota	Sordariomycetes	Hypocreales	Bionectriaceae	Clonostachys	Clonostachys_solani
ASV_13118	Fungi	Ascomycota	Sordariomycetes	Hypocreales	Bionectriaceae	Lasionectria	Lasionectria_pt_12.M.1
ASV_12943	Fungi	Ascomycota	Sordariomycetes	Hypocreales	Bionectriaceae	Lasionectria	Lasionectria_pt_12.M.2
ASV_12939	Fungi	Ascomycota	Sordariomycetes	Hypocreales	Bionectriaceae	Lasionectriopsis	Lasionectriopsis_pt_12.11
ASV_11445	Fungi	Ascomycota	Sordariomycetes	Hypocreales	Bionectriaceae	Lasionectriopsis	Lasionectriopsis_pt_12.11
ASV_18928	Fungi	Ascomycota	Sordariomycetes	Hypocreales	Bionectriaceae	Nectriopsis	Nectriopsis_pt_12.78
ASV_18879	Fungi	Ascomycota	Sordariomycetes	Hypocreales	Bionectriaceae	Nectriopsis	Nectriopsis_pt_12.78
ASV_6044	Fungi	Ascomycota	Sordariomycetes	Hypocreales	Bionectriaceae	Nectriopsis	Nectriopsis_pt_12.78
ASV_945	Fungi	Ascomycota	Sordariomycetes	Hypocreales	Bionectriaceae	Nectriopsis	Nectriopsis_pt_12.79
ASV_16569	Fungi	Ascomycota	Sordariomycetes	Hypocreales	Bionectriaceae	Nectriopsis	Nectriopsis_pt_12.79
ASV_5610	Fungi	Ascomycota	Sordariomycetes	Hypocreales	Bionectriaceae	Nectriopsis	Nectriopsis_pt_12.79
ASV_17023	Fungi	Ascomycota	Sordariomycetes	Hypocreales	Bionectriaceae	Nectriopsis	Nectriopsis_pt_12.79
ASV_12035	Fungi	Ascomycota	Sordariomycetes	Hypocreales	Bionectriaceae	Nectriopsis	Nectriopsis_pt_12.M.1
ASV_10480	Fungi	Ascomycota	Sordariomycetes	Hypocreales	Bionectriaceae	Ovicillium	Ovicillium_pt_12.17
ASV_17580	Fungi	Ascomycota	Sordariomycetes	Hypocreales	Bionectriaceae	Paracylindrocarpon	Paracylindrocarpon_pt_12.M.1
ASV_12647	Fungi	Ascomycota	Sordariomycetes	Hypocreales	Bionectriaceae		Bionectriaceae_pt_12.12
ASV_8358	Fungi	Ascomycota	Sordariomycetes	Hypocreales	Bionectriaceae		Bionectriaceae_pt_12.12
ASV_8348	Fungi	Ascomycota	Sordariomycetes	Hypocreales	Bionectriaceae		Bionectriaceae_pt_12.12
ASV_13457	Fungi	Ascomycota	Sordariomycetes	Hypocreales	Bionectriaceae		Bionectriaceae_pt_12.2
ASV_12422	Fungi	Ascomycota	Sordariomycetes	Hypocreales	Bionectriaceae		Bionectriaceae_pt_12.2
ASV_10436	Fungi	Ascomycota	Sordariomycetes	Hypocreales	Bionectriaceae		Bionectriaceae_pt_12.2
TMF1589	Fungi	Ascomycota	Sordariomycetes	Hypocreales	Bionectriaceae		Bionectriaceae_pt_12.3
TMF606	Fungi	Ascomycota	Sordariomycetes	Hypocreales	Bionectriaceae		Bionectriaceae_pt_12.3
TMF710	Fungi	Ascomycota	Sordariomycetes	Hypocreales	Bionectriaceae		Bionectriaceae_pt_12.3
TMF531	Fungi	Ascomycota	Sordariomycetes	Hypocreales	Bionectriaceae		Bionectriaceae_pt_12.3
TMF726	Fungi	Ascomycota	Sordariomycetes	Hypocreales	Bionectriaceae		Bionectriaceae_pt_12.3
TMF1336	Fungi	Ascomycota	Sordariomycetes	Hypocreales	Bionectriaceae		Bionectriaceae_pt_12.3
TMF1392	Fungi	Ascomycota	Sordariomycetes	Hypocreales	Bionectriaceae		Bionectriaceae_pt_12.3
TMF689	Fungi	Ascomycota	Sordariomycetes	Hypocreales	Bionectriaceae		Bionectriaceae_pt_12.3
ASV_14773	Fungi	Ascomycota	Sordariomycetes	Hypocreales	Bionectriaceae		Bionectriaceae_pt_12.M.1
ASV_9431	Fungi	Ascomycota	Sordariomycetes	Hypocreales	Calcarisporiaceae	Calcarisporium	Calcarisporium_arbuscula
ASV_674	Fungi	Ascomycota	Sordariomycetes	Hypocreales	Calcarisporiaceae	Calcarisporium	Calcarisporium_arbuscula
ASV_8402	Fungi	Ascomycota	Sordariomycetes	Hypocreales	Clavicipitaceae	Drechmeria	Drechmeria_pt_13.M.1
ASV_7917	Fungi	Ascomycota	Sordariomycetes	Hypocreales	Clavicipitaceae	Haptocillium	Haptocillium_pt_13.M.1
ASV_12609	Fungi	Ascomycota	Sordariomycetes	Hypocreales	Clavicipitaceae	Haptocillium	Haptocillium_pt_13.M.2
ASV_1131	Fungi	Ascomycota	Sordariomycetes	Hypocreales	Clavicipitaceae	Haptocillium	Haptocillium_pt_13.M.3
ASV_19382	Fungi	Ascomycota	Sordariomycetes	Hypocreales	Clavicipitaceae	Haptocillium	Haptocillium_sinense
ASV_7867	Fungi	Ascomycota	Sordariomycetes	Hypocreales	Clavicipitaceae	Harposporium	Harposporium_pt_13.M.1
ASV_8457	Fungi	Ascomycota	Sordariomycetes	Hypocreales	Clavicipitaceae	Harposporium	Harposporium_pt_13.M.2
ASV_10399	Fungi	Ascomycota	Sordariomycetes	Hypocreales	Clavicipitaceae	Keithomyces	Keithomyces_carneus
ASV_13915	Fungi	Ascomycota	Sordariomycetes	Hypocreales	Clavicipitaceae	Keithomyces	Keithomyces_pt_11.M.1
ASV_13678	Fungi	Ascomycota	Sordariomycetes	Hypocreales	Clavicipitaceae	Keithomyces	Keithomyces_pt_11.M.2
ASV_19576	Fungi	Ascomycota	Sordariomycetes	Hypocreales	Clavicipitaceae	Keithomyces	Keithomyces_pt_11.M.3
ASV_11213	Fungi	Ascomycota	Sordariomycetes	Hypocreales	Clavicipitaceae	Marquandomyces	Marquandomyces_pt_11.28
ASV_12532	Fungi	Ascomycota	Sordariomycetes	Hypocreales	Clavicipitaceae	Marquandomyces	Marquandomyces_pt_11.28
ASV_7186	Fungi	Ascomycota	Sordariomycetes	Hypocreales	Clavicipitaceae	Metapochonia	Metapochonia_pt_11.30
TMF1329	Fungi	Ascomycota	Sordariomycetes	Hypocreales	Clavicipitaceae	Metapochonia	Metapochonia_pt_11.30
OR724057	Fungi	Ascomycota	Sordariomycetes	Hypocreales	Clavicipitaceae	Metapochonia	Metapochonia_pt_11.30
TMF880	Fungi	Ascomycota	Sordariomycetes	Hypocreales	Clavicipitaceae	Metapochonia	Metapochonia_pt_11.30
ASV_5143	Fungi	Ascomycota	Sordariomycetes	Hypocreales	Clavicipitaceae	Metapochonia	Metapochonia_pt_11.30
TMF369	Fungi	Ascomycota	Sordariomycetes	Hypocreales	Clavicipitaceae	Metapochonia	Metapochonia_pt_11.30
TMF829	Fungi	Ascomycota	Sordariomycetes	Hypocreales	Clavicipitaceae	Metapochonia	Metapochonia_pt_11.30
TMF831	Fungi	Ascomycota	Sordariomycetes	Hypocreales	Clavicipitaceae	Metapochonia	Metapochonia_pt_11.30
ASV_6422	Fungi	Ascomycota	Sordariomycetes	Hypocreales	Clavicipitaceae	Metapochonia	Metapochonia_pt_11.30
ASV_394	Fungi	Ascomycota	Sordariomycetes	Hypocreales	Clavicipitaceae	Metapochonia	Metapochonia_pt_11.30
ASV_18523	Fungi	Ascomycota	Sordariomycetes	Hypocreales	Clavicipitaceae	Metapochonia	Metapochonia_pt_11.30
ASV_1342	Fungi	Ascomycota	Sordariomycetes	Hypocreales	Clavicipitaceae	Metapochonia	Metapochonia_pt_11.30
ASV_18564	Fungi	Ascomycota	Sordariomycetes	Hypocreales	Clavicipitaceae	Metapochonia	Metapochonia_pt_11.30
ASV_4586	Fungi	Ascomycota	Sordariomycetes	Hypocreales	Clavicipitaceae	Metapochonia	Metapochonia_pt_11.30
ASV_1302	Fungi	Ascomycota	Sordariomycetes	Hypocreales	Clavicipitaceae	Metapochonia	Metapochonia_pt_11.30
TMF881	Fungi	Ascomycota	Sordariomycetes	Hypocreales	Clavicipitaceae	Metapochonia	Metapochonia_pt_11.30
TMF807	Fungi	Ascomycota	Sordariomycetes	Hypocreales	Clavicipitaceae	Metapochonia	Metapochonia_pt_11.30
TMF796	Fungi	Ascomycota	Sordariomycetes	Hypocreales	Clavicipitaceae	Metapochonia	Metapochonia_pt_11.30
TMF330	Fungi	Ascomycota	Sordariomycetes	Hypocreales	Clavicipitaceae	Metapochonia	Metapochonia_rubescens
ASV_13905	Fungi	Ascomycota	Sordariomycetes	Hypocreales	Clavicipitaceae	Metapochonia	Metapochonia_rubescens
ASV_10896	Fungi	Ascomycota	Sordariomycetes	Hypocreales	Clavicipitaceae	Metapochonia	Metapochonia_suchlasporia
TMF328	Fungi	Ascomycota	Sordariomycetes	Hypocreales	Clavicipitaceae	Metarhizium	Metarhizium_pt_11.29
ASV_11631	Fungi	Ascomycota	Sordariomycetes	Hypocreales	Clavicipitaceae	Metarhizium	Metarhizium_pt_11.29
ASV_11325	Fungi	Ascomycota	Sordariomycetes	Hypocreales	Clavicipitaceae	Metarhizium	Metarhizium_pt_11.36
ASV_11752	Fungi	Ascomycota	Sordariomycetes	Hypocreales	Clavicipitaceae	Metarhizium	Metarhizium_pt_11.M.1
TMF858	Fungi	Ascomycota	Sordariomycetes	Hypocreales	Clavicipitaceae	Metarhizium	Metarhizium_pt_13.16
TMF894	Fungi	Ascomycota	Sordariomycetes	Hypocreales	Clavicipitaceae	Metarhizium	Metarhizium_pt_13.16
TMF895	Fungi	Ascomycota	Sordariomycetes	Hypocreales	Clavicipitaceae	Metarhizium	Metarhizium_pt_13.16
TMF321	Fungi	Ascomycota	Sordariomycetes	Hypocreales	Clavicipitaceae	Metarhizium	Metarhizium_pt_13.16
ASV_16305	Fungi	Ascomycota	Sordariomycetes	Hypocreales	Clavicipitaceae	Metarhizium	Metarhizium_pt_13.17
ASV_1027	Fungi	Ascomycota	Sordariomycetes	Hypocreales	Clavicipitaceae	Metarhizium	Metarhizium_pt_13.17
ASV_17347	Fungi	Ascomycota	Sordariomycetes	Hypocreales	Clavicipitaceae	Metarhizium	Metarhizium_pt_13.17
TMF327	Fungi	Ascomycota	Sordariomycetes	Hypocreales	Clavicipitaceae	Metarhizium	Metarhizium_pt_13.17
TMF914	Fungi	Ascomycota	Sordariomycetes	Hypocreales	Clavicipitaceae	Metarhizium	Metarhizium_pt_13.17
ASV_16405	Fungi	Ascomycota	Sordariomycetes	Hypocreales	Clavicipitaceae	Metarhizium	Metarhizium_pt_13.17
ASV_9809	Fungi	Ascomycota	Sordariomycetes	Hypocreales	Clavicipitaceae	Metarhizium	Metarhizium_pt_13.M.2
ASV_9071	Fungi	Ascomycota	Sordariomycetes	Hypocreales	Clavicipitaceae	Metarhizium	Metarhizium_pt_13.M.3
ASV_3650	Fungi	Ascomycota	Sordariomycetes	Hypocreales	Clavicipitaceae	Metarhizium	Metarhizium_pt_13.M.4
ASV_5972	Fungi	Ascomycota	Sordariomycetes	Hypocreales	Clavicipitaceae	Metarhizium	Metarhizium_pt_13.M.5
ASV_1989	Fungi	Ascomycota	Sordariomycetes	Hypocreales	Clavicipitaceae	Moelleriella	Moelleriella_pt_13.M.1
ASV_13119	Fungi	Ascomycota	Sordariomycetes	Hypocreales	Clavicipitaceae	Mycophilomyces	Mycophilomyces_pt_9.M.1
ASV_17550	Fungi	Ascomycota	Sordariomycetes	Hypocreales	Clavicipitaceae	Ustilaginoidea	Ustilaginoidea_virens
ASV_14782	Fungi	Ascomycota	Sordariomycetes	Hypocreales	Clavicipitaceae		Clavicipitaceae_pt_11.M.1
ASV_7241	Fungi	Ascomycota	Sordariomycetes	Hypocreales	Clavicipitaceae		Clavicipitaceae_pt_13.M.2
ASV_9246	Fungi	Ascomycota	Sordariomycetes	Hypocreales	Cocoonihabitaceae	Cocoonihabitus	Cocoonihabitus_pt_12.M.1
ASV_12350	Fungi	Ascomycota	Sordariomycetes	Hypocreales	Cocoonihabitaceae	Cocoonihabitus	Cocoonihabitus_pt_12.M.2
ASV_12343	Fungi	Ascomycota	Sordariomycetes	Hypocreales	Cocoonihabitaceae	Cocoonihabitus	Cocoonihabitus_pt_12.M.3
TMF1493	Fungi	Ascomycota	Sordariomycetes	Hypocreales	Cordycipitaceae	Beauveria	Beauveria_pseudobassiana
ASV_16896	Fungi	Ascomycota	Sordariomycetes	Hypocreales	Cordycipitaceae	Beauveria	Beauveria_pseudobassiana
ASV_395	Fungi	Ascomycota	Sordariomycetes	Hypocreales	Cordycipitaceae	Beauveria	Beauveria_pseudobassiana
ASV_16337	Fungi	Ascomycota	Sordariomycetes	Hypocreales	Cordycipitaceae	Beauveria	Beauveria_pseudobassiana
ASV_4511	Fungi	Ascomycota	Sordariomycetes	Hypocreales	Cordycipitaceae	Beauveria	Beauveria_pseudobassiana
ASV_8308	Fungi	Ascomycota	Sordariomycetes	Hypocreales	Cordycipitaceae	Beauveria	Beauveria_pseudobassiana
TMF523	Fungi	Ascomycota	Sordariomycetes	Hypocreales	Cordycipitaceae	Beauveria	Beauveria_pt_11.7
ASV_14108	Fungi	Ascomycota	Sordariomycetes	Hypocreales	Cordycipitaceae	Cordyceps	Cordyceps_pt_11.M.1
TMF429	Fungi	Ascomycota	Sordariomycetes	Hypocreales	Cordycipitaceae	Engyodontium	Engyodontium_pt_11.M.1
ASV_13105	Fungi	Ascomycota	Sordariomycetes	Hypocreales	Cordycipitaceae	Gamszarea	Gamszarea_microspora
ASV_4559	Fungi	Ascomycota	Sordariomycetes	Hypocreales	Cordycipitaceae	Gamszarea	Gamszarea_pt_11.M.1
ASV_9009	Fungi	Ascomycota	Sordariomycetes	Hypocreales	Cordycipitaceae	Lecanicillium	Lecanicillium_flavidum
ASV_4401	Fungi	Ascomycota	Sordariomycetes	Hypocreales	Cordycipitaceae	Lecanicillium	Lecanicillium_flavidum
ASV_8404	Fungi	Ascomycota	Sordariomycetes	Hypocreales	Cordycipitaceae	Lecanicillium	Lecanicillium_fusisporum
ASV_19334	Fungi	Ascomycota	Sordariomycetes	Hypocreales	Cordycipitaceae	Lecanicillium	Lecanicillium_fusisporum
ASV_14754	Fungi	Ascomycota	Sordariomycetes	Hypocreales	Cordycipitaceae	Lecanicillium	Lecanicillium_fusisporum
TMF897	Fungi	Ascomycota	Sordariomycetes	Hypocreales	Cordycipitaceae	Lecanicillium	Lecanicillium_psalliotae
ASV_16586	Fungi	Ascomycota	Sordariomycetes	Hypocreales	Cordycipitaceae	Lecanicillium	Lecanicillium_psalliotae
ASV_3410	Fungi	Ascomycota	Sordariomycetes	Hypocreales	Cordycipitaceae	Lecanicillium	Lecanicillium_psalliotae
TMF864	Fungi	Ascomycota	Sordariomycetes	Hypocreales	Cordycipitaceae	Lecanicillium	Lecanicillium_psalliotae
ASV_11281	Fungi	Ascomycota	Sordariomycetes	Hypocreales	Cordycipitaceae	Lecanicillium	Lecanicillium_psalliotae
ASV_2343	Fungi	Ascomycota	Sordariomycetes	Hypocreales	Cordycipitaceae	Lecanicillium	Lecanicillium_pt_11.M.1
ASV_18152	Fungi	Ascomycota	Sordariomycetes	Hypocreales	Cordycipitaceae	Leptobacillium	Leptobacillium_pt_11.1
ASV_9681	Fungi	Ascomycota	Sordariomycetes	Hypocreales	Cordycipitaceae	Leptobacillium	Leptobacillium_pt_11.1
ASV_8072	Fungi	Ascomycota	Sordariomycetes	Hypocreales	Cordycipitaceae	Leptobacillium	Leptobacillium_pt_11.1
ASV_4368	Fungi	Ascomycota	Sordariomycetes	Hypocreales	Cordycipitaceae	Leptobacillium	Leptobacillium_pt_11.1
ASV_4975	Fungi	Ascomycota	Sordariomycetes	Hypocreales	Cordycipitaceae	Leptobacillium	Leptobacillium_pt_11.1
TMF013	Fungi	Ascomycota	Sordariomycetes	Hypocreales	Cordycipitaceae	Leptobacillium	Leptobacillium_pt_11.1
TMF018	Fungi	Ascomycota	Sordariomycetes	Hypocreales	Cordycipitaceae	Leptobacillium	Leptobacillium_pt_11.1
TMF1494	Fungi	Ascomycota	Sordariomycetes	Hypocreales	Cordycipitaceae	Leptobacillium	Leptobacillium_pt_11.1
TMF367	Fungi	Ascomycota	Sordariomycetes	Hypocreales	Cordycipitaceae	Leptobacillium	Leptobacillium_pt_11.1
TMF832	Fungi	Ascomycota	Sordariomycetes	Hypocreales	Cordycipitaceae	Leptobacillium	Leptobacillium_pt_11.1
TMF322	Fungi	Ascomycota	Sordariomycetes	Hypocreales	Cordycipitaceae	Leptobacillium	Leptobacillium_pt_11.1
TMF005	Fungi	Ascomycota	Sordariomycetes	Hypocreales	Cordycipitaceae	Leptobacillium	Leptobacillium_pt_11.1
ASV_13992	Fungi	Ascomycota	Sordariomycetes	Hypocreales	Cordycipitaceae	Leptobacillium	Leptobacillium_pt_11.1
ASV_10452	Fungi	Ascomycota	Sordariomycetes	Hypocreales	Cordycipitaceae	Leptobacillium	Leptobacillium_pt_11.1
TMF015	Fungi	Ascomycota	Sordariomycetes	Hypocreales	Cordycipitaceae	Leptobacillium	Leptobacillium_pt_11.1
ASV_11108	Fungi	Ascomycota	Sordariomycetes	Hypocreales	Cordycipitaceae	Leptobacillium	Leptobacillium_pt_11.1
TMF600	Fungi	Ascomycota	Sordariomycetes	Hypocreales	Cordycipitaceae	Leptobacillium	Leptobacillium_pt_11.1
TMF838	Fungi	Ascomycota	Sordariomycetes	Hypocreales	Cordycipitaceae	Leptobacillium	Leptobacillium_pt_11.1
TMF117	Fungi	Ascomycota	Sordariomycetes	Hypocreales	Cordycipitaceae	Leptobacillium	Leptobacillium_pt_11.1
TMF913	Fungi	Ascomycota	Sordariomycetes	Hypocreales	Cordycipitaceae	Leptobacillium	Leptobacillium_pt_11.1
TMF1675	Fungi	Ascomycota	Sordariomycetes	Hypocreales	Cordycipitaceae	Leptobacillium	Leptobacillium_pt_11.1
TMF478	Fungi	Ascomycota	Sordariomycetes	Hypocreales	Cordycipitaceae	Leptobacillium	Leptobacillium_pt_11.1
TMF120	Fungi	Ascomycota	Sordariomycetes	Hypocreales	Cordycipitaceae	Leptobacillium	Leptobacillium_pt_11.1
TMF839	Fungi	Ascomycota	Sordariomycetes	Hypocreales	Cordycipitaceae	Leptobacillium	Leptobacillium_pt_11.1
TMF136	Fungi	Ascomycota	Sordariomycetes	Hypocreales	Cordycipitaceae	Leptobacillium	Leptobacillium_pt_11.1
TMF277	Fungi	Ascomycota	Sordariomycetes	Hypocreales	Cordycipitaceae	Leptobacillium	Leptobacillium_pt_11.1
ASV_5327	Fungi	Ascomycota	Sordariomycetes	Hypocreales	Cordycipitaceae	Leptobacillium	Leptobacillium_pt_11.1
ASV_18675	Fungi	Ascomycota	Sordariomycetes	Hypocreales	Cordycipitaceae	Leptobacillium	Leptobacillium_pt_11.1
ASV_9818	Fungi	Ascomycota	Sordariomycetes	Hypocreales	Cordycipitaceae	Leptobacillium	Leptobacillium_pt_11.1
ASV_12201	Fungi	Ascomycota	Sordariomycetes	Hypocreales	Cordycipitaceae	Leptobacillium	Leptobacillium_pt_11.M.1
ASV_16372	Fungi	Ascomycota	Sordariomycetes	Hypocreales	Cordycipitaceae	Leptobacillium	Leptobacillium_pt_11.M.2
ASV_8785	Fungi	Ascomycota	Sordariomycetes	Hypocreales	Cordycipitaceae	Leptobacillium	Leptobacillium_pt_11.M.3
ASV_9743	Fungi	Ascomycota	Sordariomycetes	Hypocreales	Cordycipitaceae	Liangia	Liangia_sinensis
ASV_17003	Fungi	Ascomycota	Sordariomycetes	Hypocreales	Cordycipitaceae	Liangia	Liangia_sinensis
ASV_4465	Fungi	Ascomycota	Sordariomycetes	Hypocreales	Cordycipitaceae	Liangia	Liangia_sinensis
ASV_5865	Fungi	Ascomycota	Sordariomycetes	Hypocreales	Cordycipitaceae	Liangia	Liangia_sinensis
ASV_9242	Fungi	Ascomycota	Sordariomycetes	Hypocreales	Cordycipitaceae	Liangia	Liangia_sinensis
ASV_14962	Fungi	Ascomycota	Sordariomycetes	Hypocreales	Cordycipitaceae	Samsoniella	Samsoniella_pt_11.8
ASV_18602	Fungi	Ascomycota	Sordariomycetes	Hypocreales	Cordycipitaceae	Samsoniella	Samsoniella_pt_11.8
ASV_1098	Fungi	Ascomycota	Sordariomycetes	Hypocreales	Cordycipitaceae	Samsoniella	Samsoniella_pt_11.8
ASV_10680	Fungi	Ascomycota	Sordariomycetes	Hypocreales	Cordycipitaceae	Samsoniella	Samsoniella_pt_11.8
ASV_9231	Fungi	Ascomycota	Sordariomycetes	Hypocreales	Cordycipitaceae	Samsoniella	Samsoniella_pt_11.M.1
ASV_8783	Fungi	Ascomycota	Sordariomycetes	Hypocreales	Cordycipitaceae	Samsoniella	Samsoniella_pt_11.M.2
ASV_5663	Fungi	Ascomycota	Sordariomycetes	Hypocreales	Cordycipitaceae	Simplicillium	Simplicillium_aogashimaense
ASV_645	Fungi	Ascomycota	Sordariomycetes	Hypocreales	Cordycipitaceae	Simplicillium	Simplicillium_pt_11.3
ASV_14458	Fungi	Ascomycota	Sordariomycetes	Hypocreales	Cordycipitaceae	Simplicillium	Simplicillium_pt_11.3
ASV_2544	Fungi	Ascomycota	Sordariomycetes	Hypocreales	Cordycipitaceae	Simplicillium	Simplicillium_pt_11.3
ASV_10627	Fungi	Ascomycota	Sordariomycetes	Hypocreales	Cordycipitaceae	Simplicillium	Simplicillium_pt_11.3
ASV_11342	Fungi	Ascomycota	Sordariomycetes	Hypocreales	Cordycipitaceae	Simplicillium	Simplicillium_pt_11.5
ASV_14141	Fungi	Ascomycota	Sordariomycetes	Hypocreales	Cordycipitaceae	Simplicillium	Simplicillium_pt_11.5
ASV_13073	Fungi	Ascomycota	Sordariomycetes	Hypocreales	Cordycipitaceae	Simplicillium	Simplicillium_pt_11.5
ASV_11319	Fungi	Ascomycota	Sordariomycetes	Hypocreales	Cordycipitaceae	Simplicillium	Simplicillium_pt_11.M.1
ASV_14731	Fungi	Ascomycota	Sordariomycetes	Hypocreales	Cordycipitaceae		Cordycipitaceae_pt_11.17
ASV_16835	Fungi	Ascomycota	Sordariomycetes	Hypocreales	Cordycipitaceae		Cordycipitaceae_pt_11.6
ASV_19108	Fungi	Ascomycota	Sordariomycetes	Hypocreales	Cordycipitaceae		Cordycipitaceae_pt_11.6
ASV_19291	Fungi	Ascomycota	Sordariomycetes	Hypocreales	Cordycipitaceae		Cordycipitaceae_pt_11.6
ASV_14463	Fungi	Ascomycota	Sordariomycetes	Hypocreales	Cordycipitaceae		Cordycipitaceae_pt_11.7
ASV_1766	Fungi	Ascomycota	Sordariomycetes	Hypocreales	Cordycipitaceae		Cordycipitaceae_pt_11.M.1
ASV_19004	Fungi	Ascomycota	Sordariomycetes	Hypocreales	Cordycipitaceae		Cordycipitaceae_pt_11.M.2
ASV_7578	Fungi	Ascomycota	Sordariomycetes	Hypocreales	Cordycipitaceae		Cordycipitaceae_pt_11.M.3
ASV_7880	Fungi	Ascomycota	Sordariomycetes	Hypocreales	Cylindriaceae	Cylindrium	Cylindrium_algarvense
ASV_5175	Fungi	Ascomycota	Sordariomycetes	Hypocreales	Cylindriaceae	Cylindrium	Cylindrium_algarvense
ASV_10313	Fungi	Ascomycota	Sordariomycetes	Hypocreales	Cylindriaceae	Cylindrium	Cylindrium_pt_18.6
ASV_12956	Fungi	Ascomycota	Sordariomycetes	Hypocreales	Cylindriaceae	Cylindrium	Cylindrium_pt_18.6
ASV_7402	Fungi	Ascomycota	Sordariomycetes	Hypocreales	Cylindriaceae	Cylindrium	Cylindrium_pt_18.M.1
ASV_11516	Fungi	Ascomycota	Sordariomycetes	Hypocreales	Cylindriaceae	Cylindrium	Cylindrium_pt_18.M.2
ASV_808	Fungi	Ascomycota	Sordariomycetes	Hypocreales	Cylindriaceae	Cylindrium	Cylindrium_pt_18.M.3
ASV_2300	Fungi	Ascomycota	Sordariomycetes	Hypocreales	Cylindriaceae	Cylindrium	Cylindrium_pt_18.M.4
ASV_3697	Fungi	Ascomycota	Sordariomycetes	Hypocreales	Cylindriaceae	Cylindrium	Cylindrium_pt_18.M.5
ASV_14946	Fungi	Ascomycota	Sordariomycetes	Hypocreales	Cylindriaceae	Cylindrium	Cylindrium_pt_18.M.6
ASV_7466	Fungi	Ascomycota	Sordariomycetes	Hypocreales	Hypocreaceae	Hypomyces	Hypomyces_albidus
ASV_16551	Fungi	Ascomycota	Sordariomycetes	Hypocreales	Hypocreaceae	Hypomyces	Hypomyces_ochraceus
ASV_9288	Fungi	Ascomycota	Sordariomycetes	Hypocreales	Hypocreaceae	Hypomyces	Hypomyces_pt_11.M.1
ASV_5943	Fungi	Ascomycota	Sordariomycetes	Hypocreales	Hypocreaceae	Hypomyces	Hypomyces_pt_11.M.2
ASV_17324	Fungi	Ascomycota	Sordariomycetes	Hypocreales	Hypocreaceae	Hypomyces	Hypomyces_pt_11.M.3
ASV_8581	Fungi	Ascomycota	Sordariomycetes	Hypocreales	Hypocreaceae	Hypomyces	Hypomyces_pt_11.M.4
ASV_12528	Fungi	Ascomycota	Sordariomycetes	Hypocreales	Hypocreaceae	Hypomyces	Hypomyces_pt_11.M.5
ASV_14342	Fungi	Ascomycota	Sordariomycetes	Hypocreales	Hypocreaceae	Hypomyces	Hypomyces_pt_11.M.6
ASV_6771	Fungi	Ascomycota	Sordariomycetes	Hypocreales	Hypocreaceae	Hypomyces	Hypomyces_pt_13.9
ASV_10750	Fungi	Ascomycota	Sordariomycetes	Hypocreales	Hypocreaceae	Kiflimonium	Kiflimonium_pt_12.67
ASV_12971	Fungi	Ascomycota	Sordariomycetes	Hypocreales	Hypocreaceae	Kiflimonium	Kiflimonium_pt_12.67
ASV_13836	Fungi	Ascomycota	Sordariomycetes	Hypocreales	Hypocreaceae	Kiflimonium	Kiflimonium_pt_12.M.1
ASV_13510	Fungi	Ascomycota	Sordariomycetes	Hypocreales	Hypocreaceae	Kiflimonium	Kiflimonium_pt_12.M.2
ASV_11123	Fungi	Ascomycota	Sordariomycetes	Hypocreales	Hypocreaceae	Kiflimonium	Kiflimonium_pt_12.M.3
ASV_1957	Fungi	Ascomycota	Sordariomycetes	Hypocreales	Hypocreaceae	Sepedonium	Sepedonium_ampullosporum
ASV_3729	Fungi	Ascomycota	Sordariomycetes	Hypocreales	Hypocreaceae	Sepedonium	Sepedonium_ampullosporum
ASV_4049	Fungi	Ascomycota	Sordariomycetes	Hypocreales	Hypocreaceae	Sepedonium	Sepedonium_laevigatum
ASV_3380	Fungi	Ascomycota	Sordariomycetes	Hypocreales	Hypocreaceae	Sphaerostilbella	Sphaerostilbella_pt_11.23
ASV_1497	Fungi	Ascomycota	Sordariomycetes	Hypocreales	Hypocreaceae	Sphaerostilbella	Sphaerostilbella_pt_11.23
ASV_7504	Fungi	Ascomycota	Sordariomycetes	Hypocreales	Hypocreaceae	Trichoderma	Trichoderma_citrinoviride
ASV_13604	Fungi	Ascomycota	Sordariomycetes	Hypocreales	Hypocreaceae	Trichoderma	Trichoderma_floccosum
ASV_7849	Fungi	Ascomycota	Sordariomycetes	Hypocreales	Hypocreaceae	Trichoderma	Trichoderma_orientale
TMF521	Fungi	Ascomycota	Sordariomycetes	Hypocreales	Hypocreaceae	Trichoderma	Trichoderma_pt_10.1
TMF538	Fungi	Ascomycota	Sordariomycetes	Hypocreales	Hypocreaceae	Trichoderma	Trichoderma_pt_10.1
TMF544	Fungi	Ascomycota	Sordariomycetes	Hypocreales	Hypocreaceae	Trichoderma	Trichoderma_pt_10.1
ASV_9968	Fungi	Ascomycota	Sordariomycetes	Hypocreales	Hypocreaceae	Trichoderma	Trichoderma_pt_10.12
ASV_12193	Fungi	Ascomycota	Sordariomycetes	Hypocreales	Hypocreaceae	Trichoderma	Trichoderma_pt_10.12
ASV_6820	Fungi	Ascomycota	Sordariomycetes	Hypocreales	Hypocreaceae	Trichoderma	Trichoderma_pt_10.12
ASV_17331	Fungi	Ascomycota	Sordariomycetes	Hypocreales	Hypocreaceae	Trichoderma	Trichoderma_pt_10.12
ASV_17444	Fungi	Ascomycota	Sordariomycetes	Hypocreales	Hypocreaceae	Trichoderma	Trichoderma_pt_10.12
ASV_5370	Fungi	Ascomycota	Sordariomycetes	Hypocreales	Hypocreaceae	Trichoderma	Trichoderma_pt_10.12
ASV_5637	Fungi	Ascomycota	Sordariomycetes	Hypocreales	Hypocreaceae	Trichoderma	Trichoderma_pt_10.12
ASV_18953	Fungi	Ascomycota	Sordariomycetes	Hypocreales	Hypocreaceae	Trichoderma	Trichoderma_pt_10.12
ASV_18263	Fungi	Ascomycota	Sordariomycetes	Hypocreales	Hypocreaceae	Trichoderma	Trichoderma_pt_10.12
ASV_10608	Fungi	Ascomycota	Sordariomycetes	Hypocreales	Hypocreaceae	Trichoderma	Trichoderma_pt_10.13
ASV_10781	Fungi	Ascomycota	Sordariomycetes	Hypocreales	Hypocreaceae	Trichoderma	Trichoderma_pt_10.13
TMF317	Fungi	Ascomycota	Sordariomycetes	Hypocreales	Hypocreaceae	Trichoderma	Trichoderma_pt_10.15
ASV_7704	Fungi	Ascomycota	Sordariomycetes	Hypocreales	Hypocreaceae	Trichoderma	Trichoderma_pt_10.15
TMF329	Fungi	Ascomycota	Sordariomycetes	Hypocreales	Hypocreaceae	Trichoderma	Trichoderma_pt_10.15
TMF295	Fungi	Ascomycota	Sordariomycetes	Hypocreales	Hypocreaceae	Trichoderma	Trichoderma_pt_10.15
TMF253	Fungi	Ascomycota	Sordariomycetes	Hypocreales	Hypocreaceae	Trichoderma	Trichoderma_pt_10.15
TMF1714	Fungi	Ascomycota	Sordariomycetes	Hypocreales	Hypocreaceae	Trichoderma	Trichoderma_pt_10.15
OR724062	Fungi	Ascomycota	Sordariomycetes	Hypocreales	Hypocreaceae	Trichoderma	Trichoderma_pt_10.15
TMF209	Fungi	Ascomycota	Sordariomycetes	Hypocreales	Hypocreaceae	Trichoderma	Trichoderma_pt_10.15
TMF1743	Fungi	Ascomycota	Sordariomycetes	Hypocreales	Hypocreaceae	Trichoderma	Trichoderma_pt_10.15
ASV_16931	Fungi	Ascomycota	Sordariomycetes	Hypocreales	Hypocreaceae	Trichoderma	Trichoderma_pt_10.16
TMF853	Fungi	Ascomycota	Sordariomycetes	Hypocreales	Hypocreaceae	Trichoderma	Trichoderma_pt_10.17
HQ215893	Fungi	Ascomycota	Sordariomycetes	Hypocreales	Hypocreaceae	Trichoderma	Trichoderma_pt_10.17
TMF1725	Fungi	Ascomycota	Sordariomycetes	Hypocreales	Hypocreaceae	Trichoderma	Trichoderma_pt_10.17
TMF535	Fungi	Ascomycota	Sordariomycetes	Hypocreales	Hypocreaceae	Trichoderma	Trichoderma_pt_10.17
TMF1729	Fungi	Ascomycota	Sordariomycetes	Hypocreales	Hypocreaceae	Trichoderma	Trichoderma_pt_10.17
TMF1662	Fungi	Ascomycota	Sordariomycetes	Hypocreales	Hypocreaceae	Trichoderma	Trichoderma_pt_10.17
TMF1067	Fungi	Ascomycota	Sordariomycetes	Hypocreales	Hypocreaceae	Trichoderma	Trichoderma_pt_10.17
TMF891	Fungi	Ascomycota	Sordariomycetes	Hypocreales	Hypocreaceae	Trichoderma	Trichoderma_pt_10.17
TMF1687	Fungi	Ascomycota	Sordariomycetes	Hypocreales	Hypocreaceae	Trichoderma	Trichoderma_pt_10.17
TMF1686	Fungi	Ascomycota	Sordariomycetes	Hypocreales	Hypocreaceae	Trichoderma	Trichoderma_pt_10.17
TMF542	Fungi	Ascomycota	Sordariomycetes	Hypocreales	Hypocreaceae	Trichoderma	Trichoderma_pt_10.17
TMF377	Fungi	Ascomycota	Sordariomycetes	Hypocreales	Hypocreaceae	Trichoderma	Trichoderma_pt_10.17
TMF528	Fungi	Ascomycota	Sordariomycetes	Hypocreales	Hypocreaceae	Trichoderma	Trichoderma_pt_10.17
TMF1648	Fungi	Ascomycota	Sordariomycetes	Hypocreales	Hypocreaceae	Trichoderma	Trichoderma_pt_10.17
TMF1647	Fungi	Ascomycota	Sordariomycetes	Hypocreales	Hypocreaceae	Trichoderma	Trichoderma_pt_10.17
OR724051	Fungi	Ascomycota	Sordariomycetes	Hypocreales	Hypocreaceae	Trichoderma	Trichoderma_pt_10.17
TMF512	Fungi	Ascomycota	Sordariomycetes	Hypocreales	Hypocreaceae	Trichoderma	Trichoderma_pt_10.17
ASV_18125	Fungi	Ascomycota	Sordariomycetes	Hypocreales	Hypocreaceae	Trichoderma	Trichoderma_pt_10.17
TMF720	Fungi	Ascomycota	Sordariomycetes	Hypocreales	Hypocreaceae	Trichoderma	Trichoderma_pt_10.17
TMF541	Fungi	Ascomycota	Sordariomycetes	Hypocreales	Hypocreaceae	Trichoderma	Trichoderma_pt_10.17
TMF578	Fungi	Ascomycota	Sordariomycetes	Hypocreales	Hypocreaceae	Trichoderma	Trichoderma_pt_10.17
TMF1702	Fungi	Ascomycota	Sordariomycetes	Hypocreales	Hypocreaceae	Trichoderma	Trichoderma_pt_10.17
ASV_11209	Fungi	Ascomycota	Sordariomycetes	Hypocreales	Hypocreaceae	Trichoderma	Trichoderma_pt_10.17
TMF1377	Fungi	Ascomycota	Sordariomycetes	Hypocreales	Hypocreaceae	Trichoderma	Trichoderma_pt_10.17
TMF1466	Fungi	Ascomycota	Sordariomycetes	Hypocreales	Hypocreaceae	Trichoderma	Trichoderma_pt_10.17
TMF1444	Fungi	Ascomycota	Sordariomycetes	Hypocreales	Hypocreaceae	Trichoderma	Trichoderma_pt_10.17
MK789201	Fungi	Ascomycota	Sordariomycetes	Hypocreales	Hypocreaceae	Trichoderma	Trichoderma_pt_10.17
TMF354	Fungi	Ascomycota	Sordariomycetes	Hypocreales	Hypocreaceae	Trichoderma	Trichoderma_pt_10.17
TMF529	Fungi	Ascomycota	Sordariomycetes	Hypocreales	Hypocreaceae	Trichoderma	Trichoderma_pt_10.17
TMF887	Fungi	Ascomycota	Sordariomycetes	Hypocreales	Hypocreaceae	Trichoderma	Trichoderma_pt_10.17
TMF874	Fungi	Ascomycota	Sordariomycetes	Hypocreales	Hypocreaceae	Trichoderma	Trichoderma_pt_10.17
TMF1707	Fungi	Ascomycota	Sordariomycetes	Hypocreales	Hypocreaceae	Trichoderma	Trichoderma_pt_10.17
TMF1739	Fungi	Ascomycota	Sordariomycetes	Hypocreales	Hypocreaceae	Trichoderma	Trichoderma_pt_10.17
TMF1708	Fungi	Ascomycota	Sordariomycetes	Hypocreales	Hypocreaceae	Trichoderma	Trichoderma_pt_10.17
TMF245	Fungi	Ascomycota	Sordariomycetes	Hypocreales	Hypocreaceae	Trichoderma	Trichoderma_pt_10.17
TMF240	Fungi	Ascomycota	Sordariomycetes	Hypocreales	Hypocreaceae	Trichoderma	Trichoderma_pt_10.17
TMF275	Fungi	Ascomycota	Sordariomycetes	Hypocreales	Hypocreaceae	Trichoderma	Trichoderma_pt_10.17
ASV_16362	Fungi	Ascomycota	Sordariomycetes	Hypocreales	Hypocreaceae	Trichoderma	Trichoderma_pt_10.17
TMF359	Fungi	Ascomycota	Sordariomycetes	Hypocreales	Hypocreaceae	Trichoderma	Trichoderma_pt_10.17
TMF184	Fungi	Ascomycota	Sordariomycetes	Hypocreales	Hypocreaceae	Trichoderma	Trichoderma_pt_10.17
TMF627	Fungi	Ascomycota	Sordariomycetes	Hypocreales	Hypocreaceae	Trichoderma	Trichoderma_pt_10.17
TMF1727	Fungi	Ascomycota	Sordariomycetes	Hypocreales	Hypocreaceae	Trichoderma	Trichoderma_pt_10.17
OR724052	Fungi	Ascomycota	Sordariomycetes	Hypocreales	Hypocreaceae	Trichoderma	Trichoderma_pt_10.17
HQ215875	Fungi	Ascomycota	Sordariomycetes	Hypocreales	Hypocreaceae	Trichoderma	Trichoderma_pt_10.17
TMF530	Fungi	Ascomycota	Sordariomycetes	Hypocreales	Hypocreaceae	Trichoderma	Trichoderma_pt_10.17
ASV_16497	Fungi	Ascomycota	Sordariomycetes	Hypocreales	Hypocreaceae	Trichoderma	Trichoderma_pt_10.17
ASV_15994	Fungi	Ascomycota	Sordariomycetes	Hypocreales	Hypocreaceae	Trichoderma	Trichoderma_pt_10.17
ASV_985	Fungi	Ascomycota	Sordariomycetes	Hypocreales	Hypocreaceae	Trichoderma	Trichoderma_pt_10.17
ASV_3343	Fungi	Ascomycota	Sordariomycetes	Hypocreales	Hypocreaceae	Trichoderma	Trichoderma_pt_10.17
ASV_19430	Fungi	Ascomycota	Sordariomycetes	Hypocreales	Hypocreaceae	Trichoderma	Trichoderma_pt_10.17
ASV_1854	Fungi	Ascomycota	Sordariomycetes	Hypocreales	Hypocreaceae	Trichoderma	Trichoderma_pt_10.17
ASV_3012	Fungi	Ascomycota	Sordariomycetes	Hypocreales	Hypocreaceae	Trichoderma	Trichoderma_pt_10.17
ASV_9979	Fungi	Ascomycota	Sordariomycetes	Hypocreales	Hypocreaceae	Trichoderma	Trichoderma_pt_10.17
TMF848	Fungi	Ascomycota	Sordariomycetes	Hypocreales	Hypocreaceae	Trichoderma	Trichoderma_pt_10.17
TMF1640	Fungi	Ascomycota	Sordariomycetes	Hypocreales	Hypocreaceae	Trichoderma	Trichoderma_pt_10.17
TMF342	Fungi	Ascomycota	Sordariomycetes	Hypocreales	Hypocreaceae	Trichoderma	Trichoderma_pt_10.17
TMF519	Fungi	Ascomycota	Sordariomycetes	Hypocreales	Hypocreaceae	Trichoderma	Trichoderma_pt_10.17
TMF1711	Fungi	Ascomycota	Sordariomycetes	Hypocreales	Hypocreaceae	Trichoderma	Trichoderma_pt_10.17
ASV_15585	Fungi	Ascomycota	Sordariomycetes	Hypocreales	Hypocreaceae	Trichoderma	Trichoderma_pt_10.17
TMF875	Fungi	Ascomycota	Sordariomycetes	Hypocreales	Hypocreaceae	Trichoderma	Trichoderma_pt_10.18
TMF161	Fungi	Ascomycota	Sordariomycetes	Hypocreales	Hypocreaceae	Trichoderma	Trichoderma_pt_10.18
TMF179	Fungi	Ascomycota	Sordariomycetes	Hypocreales	Hypocreaceae	Trichoderma	Trichoderma_pt_10.18
ASV_8950	Fungi	Ascomycota	Sordariomycetes	Hypocreales	Hypocreaceae	Trichoderma	Trichoderma_pt_10.2
ASV_8671	Fungi	Ascomycota	Sordariomycetes	Hypocreales	Hypocreaceae	Trichoderma	Trichoderma_pt_10.2
TMF735	Fungi	Ascomycota	Sordariomycetes	Hypocreales	Hypocreaceae	Trichoderma	Trichoderma_pt_10.20
TMF737	Fungi	Ascomycota	Sordariomycetes	Hypocreales	Hypocreaceae	Trichoderma	Trichoderma_pt_10.20
TMF740	Fungi	Ascomycota	Sordariomycetes	Hypocreales	Hypocreaceae	Trichoderma	Trichoderma_pt_10.20
TMF742	Fungi	Ascomycota	Sordariomycetes	Hypocreales	Hypocreaceae	Trichoderma	Trichoderma_pt_10.20
TMF751	Fungi	Ascomycota	Sordariomycetes	Hypocreales	Hypocreaceae	Trichoderma	Trichoderma_pt_10.20
TMF754	Fungi	Ascomycota	Sordariomycetes	Hypocreales	Hypocreaceae	Trichoderma	Trichoderma_pt_10.20
TMF755	Fungi	Ascomycota	Sordariomycetes	Hypocreales	Hypocreaceae	Trichoderma	Trichoderma_pt_10.20
TMF758	Fungi	Ascomycota	Sordariomycetes	Hypocreales	Hypocreaceae	Trichoderma	Trichoderma_pt_10.20
TMF773	Fungi	Ascomycota	Sordariomycetes	Hypocreales	Hypocreaceae	Trichoderma	Trichoderma_pt_10.20
ASV_15514	Fungi	Ascomycota	Sordariomycetes	Hypocreales	Hypocreaceae	Trichoderma	Trichoderma_pt_10.20
ASV_11810	Fungi	Ascomycota	Sordariomycetes	Hypocreales	Hypocreaceae	Trichoderma	Trichoderma_pt_10.20
MK789200	Fungi	Ascomycota	Sordariomycetes	Hypocreales	Hypocreaceae	Trichoderma	Trichoderma_pt_10.20
TMF876	Fungi	Ascomycota	Sordariomycetes	Hypocreales	Hypocreaceae	Trichoderma	Trichoderma_pt_10.20
TMF870	Fungi	Ascomycota	Sordariomycetes	Hypocreales	Hypocreaceae	Trichoderma	Trichoderma_pt_10.20
TMF289	Fungi	Ascomycota	Sordariomycetes	Hypocreales	Hypocreaceae	Trichoderma	Trichoderma_pt_10.20
TMF850	Fungi	Ascomycota	Sordariomycetes	Hypocreales	Hypocreaceae	Trichoderma	Trichoderma_pt_10.20
TMF852	Fungi	Ascomycota	Sordariomycetes	Hypocreales	Hypocreaceae	Trichoderma	Trichoderma_pt_10.20
TMF803	Fungi	Ascomycota	Sordariomycetes	Hypocreales	Hypocreaceae	Trichoderma	Trichoderma_pt_10.20
TMF598	Fungi	Ascomycota	Sordariomycetes	Hypocreales	Hypocreaceae	Trichoderma	Trichoderma_pt_10.20
TMF242	Fungi	Ascomycota	Sordariomycetes	Hypocreales	Hypocreaceae	Trichoderma	Trichoderma_pt_10.20
TMF370	Fungi	Ascomycota	Sordariomycetes	Hypocreales	Hypocreaceae	Trichoderma	Trichoderma_pt_10.20
TMF844	Fungi	Ascomycota	Sordariomycetes	Hypocreales	Hypocreaceae	Trichoderma	Trichoderma_pt_10.20
TMF860	Fungi	Ascomycota	Sordariomycetes	Hypocreales	Hypocreaceae	Trichoderma	Trichoderma_pt_10.20
TMF290	Fungi	Ascomycota	Sordariomycetes	Hypocreales	Hypocreaceae	Trichoderma	Trichoderma_pt_10.20
TMF857	Fungi	Ascomycota	Sordariomycetes	Hypocreales	Hypocreaceae	Trichoderma	Trichoderma_pt_10.20
TMF248	Fungi	Ascomycota	Sordariomycetes	Hypocreales	Hypocreaceae	Trichoderma	Trichoderma_pt_10.20
TMF255	Fungi	Ascomycota	Sordariomycetes	Hypocreales	Hypocreaceae	Trichoderma	Trichoderma_pt_10.20
TMF300	Fungi	Ascomycota	Sordariomycetes	Hypocreales	Hypocreaceae	Trichoderma	Trichoderma_pt_10.20
TMF604	Fungi	Ascomycota	Sordariomycetes	Hypocreales	Hypocreaceae	Trichoderma	Trichoderma_pt_10.20
ASV_16326	Fungi	Ascomycota	Sordariomycetes	Hypocreales	Hypocreaceae	Trichoderma	Trichoderma_pt_10.20
ASV_4107	Fungi	Ascomycota	Sordariomycetes	Hypocreales	Hypocreaceae	Trichoderma	Trichoderma_pt_10.20
TMF1684	Fungi	Ascomycota	Sordariomycetes	Hypocreales	Hypocreaceae	Trichoderma	Trichoderma_pt_10.20
ASV_11365	Fungi	Ascomycota	Sordariomycetes	Hypocreales	Hypocreaceae	Trichoderma	Trichoderma_pt_10.20
TMF310	Fungi	Ascomycota	Sordariomycetes	Hypocreales	Hypocreaceae	Trichoderma	Trichoderma_pt_10.25
TMF316	Fungi	Ascomycota	Sordariomycetes	Hypocreales	Hypocreaceae	Trichoderma	Trichoderma_pt_10.25
TMF893	Fungi	Ascomycota	Sordariomycetes	Hypocreales	Hypocreaceae	Trichoderma	Trichoderma_pt_10.25
TMF1698	Fungi	Ascomycota	Sordariomycetes	Hypocreales	Hypocreaceae	Trichoderma	Trichoderma_pt_10.25
TMF381	Fungi	Ascomycota	Sordariomycetes	Hypocreales	Hypocreaceae	Trichoderma	Trichoderma_pt_10.25
ASV_2874	Fungi	Ascomycota	Sordariomycetes	Hypocreales	Hypocreaceae	Trichoderma	Trichoderma_pt_10.25
TMF315	Fungi	Ascomycota	Sordariomycetes	Hypocreales	Hypocreaceae	Trichoderma	Trichoderma_pt_10.25
TMF319	Fungi	Ascomycota	Sordariomycetes	Hypocreales	Hypocreaceae	Trichoderma	Trichoderma_pt_10.25
TMF324	Fungi	Ascomycota	Sordariomycetes	Hypocreales	Hypocreaceae	Trichoderma	Trichoderma_pt_10.25
ASV_15301	Fungi	Ascomycota	Sordariomycetes	Hypocreales	Hypocreaceae	Trichoderma	Trichoderma_pt_10.25
ASV_10642	Fungi	Ascomycota	Sordariomycetes	Hypocreales	Hypocreaceae	Trichoderma	Trichoderma_pt_10.25
ASV_10326	Fungi	Ascomycota	Sordariomycetes	Hypocreales	Hypocreaceae	Trichoderma	Trichoderma_pt_10.25
MK789198	Fungi	Ascomycota	Sordariomycetes	Hypocreales	Hypocreaceae	Trichoderma	Trichoderma_pt_10.25
TMF1670	Fungi	Ascomycota	Sordariomycetes	Hypocreales	Hypocreaceae	Trichoderma	Trichoderma_pt_10.25
ASV_4452	Fungi	Ascomycota	Sordariomycetes	Hypocreales	Hypocreaceae	Trichoderma	Trichoderma_pt_10.25
ASV_17154	Fungi	Ascomycota	Sordariomycetes	Hypocreales	Hypocreaceae	Trichoderma	Trichoderma_pt_10.25
TMF1731	Fungi	Ascomycota	Sordariomycetes	Hypocreales	Hypocreaceae	Trichoderma	Trichoderma_pt_10.25
TMF624	Fungi	Ascomycota	Sordariomycetes	Hypocreales	Hypocreaceae	Trichoderma	Trichoderma_pt_10.25
TMF677	Fungi	Ascomycota	Sordariomycetes	Hypocreales	Hypocreaceae	Trichoderma	Trichoderma_pt_10.25
ASV_15882	Fungi	Ascomycota	Sordariomycetes	Hypocreales	Hypocreaceae	Trichoderma	Trichoderma_pt_10.25
ASV_10202	Fungi	Ascomycota	Sordariomycetes	Hypocreales	Hypocreaceae	Trichoderma	Trichoderma_pt_10.25
ASV_11101	Fungi	Ascomycota	Sordariomycetes	Hypocreales	Hypocreaceae	Trichoderma	Trichoderma_pt_10.25
ASV_3738	Fungi	Ascomycota	Sordariomycetes	Hypocreales	Hypocreaceae	Trichoderma	Trichoderma_pt_10.27
ASV_10616	Fungi	Ascomycota	Sordariomycetes	Hypocreales	Hypocreaceae	Trichoderma	Trichoderma_pt_10.27
TMF681	Fungi	Ascomycota	Sordariomycetes	Hypocreales	Hypocreaceae	Trichoderma	Trichoderma_pt_10.27
TMF904	Fungi	Ascomycota	Sordariomycetes	Hypocreales	Hypocreaceae	Trichoderma	Trichoderma_pt_10.27
TMF383	Fungi	Ascomycota	Sordariomycetes	Hypocreales	Hypocreaceae	Trichoderma	Trichoderma_pt_10.27
TMF922	Fungi	Ascomycota	Sordariomycetes	Hypocreales	Hypocreaceae	Trichoderma	Trichoderma_pt_10.27
TMF320	Fungi	Ascomycota	Sordariomycetes	Hypocreales	Hypocreaceae	Trichoderma	Trichoderma_pt_10.27
TMF890	Fungi	Ascomycota	Sordariomycetes	Hypocreales	Hypocreaceae	Trichoderma	Trichoderma_pt_10.27
MK789199	Fungi	Ascomycota	Sordariomycetes	Hypocreales	Hypocreaceae	Trichoderma	Trichoderma_pt_10.27
ASV_11482	Fungi	Ascomycota	Sordariomycetes	Hypocreales	Hypocreaceae	Trichoderma	Trichoderma_pt_10.27
TMF1393	Fungi	Ascomycota	Sordariomycetes	Hypocreales	Hypocreaceae	Trichoderma	Trichoderma_pt_10.27
OR724063	Fungi	Ascomycota	Sordariomycetes	Hypocreales	Hypocreaceae	Trichoderma	Trichoderma_pt_10.27
OR724039	Fungi	Ascomycota	Sordariomycetes	Hypocreales	Hypocreaceae	Trichoderma	Trichoderma_pt_10.27
ASV_18140	Fungi	Ascomycota	Sordariomycetes	Hypocreales	Hypocreaceae	Trichoderma	Trichoderma_pt_10.27
ASV_5918	Fungi	Ascomycota	Sordariomycetes	Hypocreales	Hypocreaceae	Trichoderma	Trichoderma_pt_10.27
TMF888	Fungi	Ascomycota	Sordariomycetes	Hypocreales	Hypocreaceae	Trichoderma	Trichoderma_pt_10.27
TMF603	Fungi	Ascomycota	Sordariomycetes	Hypocreales	Hypocreaceae	Trichoderma	Trichoderma_pt_10.27
TMF664	Fungi	Ascomycota	Sordariomycetes	Hypocreales	Hypocreaceae	Trichoderma	Trichoderma_pt_10.27
ASV_15677	Fungi	Ascomycota	Sordariomycetes	Hypocreales	Hypocreaceae	Trichoderma	Trichoderma_pt_10.27
TMF623	Fungi	Ascomycota	Sordariomycetes	Hypocreales	Hypocreaceae	Trichoderma	Trichoderma_pt_10.27
TMF618	Fungi	Ascomycota	Sordariomycetes	Hypocreales	Hypocreaceae	Trichoderma	Trichoderma_pt_10.27
TMF199	Fungi	Ascomycota	Sordariomycetes	Hypocreales	Hypocreaceae	Trichoderma	Trichoderma_pt_10.27
TMF298	Fungi	Ascomycota	Sordariomycetes	Hypocreales	Hypocreaceae	Trichoderma	Trichoderma_pt_10.27
TMF382	Fungi	Ascomycota	Sordariomycetes	Hypocreales	Hypocreaceae	Trichoderma	Trichoderma_pt_10.27
TMF302	Fungi	Ascomycota	Sordariomycetes	Hypocreales	Hypocreaceae	Trichoderma	Trichoderma_pt_10.27
TMF446	Fungi	Ascomycota	Sordariomycetes	Hypocreales	Hypocreaceae	Trichoderma	Trichoderma_pt_10.27
TMF579	Fungi	Ascomycota	Sordariomycetes	Hypocreales	Hypocreaceae	Trichoderma	Trichoderma_pt_10.27
TMF282	Fungi	Ascomycota	Sordariomycetes	Hypocreales	Hypocreaceae	Trichoderma	Trichoderma_pt_10.27
TMF293	Fungi	Ascomycota	Sordariomycetes	Hypocreales	Hypocreaceae	Trichoderma	Trichoderma_pt_10.27
TMF1460	Fungi	Ascomycota	Sordariomycetes	Hypocreales	Hypocreaceae	Trichoderma	Trichoderma_pt_10.27
TMF1463	Fungi	Ascomycota	Sordariomycetes	Hypocreales	Hypocreaceae	Trichoderma	Trichoderma_pt_10.27
TMF325	Fungi	Ascomycota	Sordariomycetes	Hypocreales	Hypocreaceae	Trichoderma	Trichoderma_pt_10.27
TMF318	Fungi	Ascomycota	Sordariomycetes	Hypocreales	Hypocreaceae	Trichoderma	Trichoderma_pt_10.27
TMF436	Fungi	Ascomycota	Sordariomycetes	Hypocreales	Hypocreaceae	Trichoderma	Trichoderma_pt_10.27
TMF621	Fungi	Ascomycota	Sordariomycetes	Hypocreales	Hypocreaceae	Trichoderma	Trichoderma_pt_10.27
TMF1700	Fungi	Ascomycota	Sordariomycetes	Hypocreales	Hypocreaceae	Trichoderma	Trichoderma_pt_10.27
TMF280	Fungi	Ascomycota	Sordariomycetes	Hypocreales	Hypocreaceae	Trichoderma	Trichoderma_pt_10.27
TMF155	Fungi	Ascomycota	Sordariomycetes	Hypocreales	Hypocreaceae	Trichoderma	Trichoderma_pt_10.27
TMF286	Fungi	Ascomycota	Sordariomycetes	Hypocreales	Hypocreaceae	Trichoderma	Trichoderma_pt_10.27
TMF482	Fungi	Ascomycota	Sordariomycetes	Hypocreales	Hypocreaceae	Trichoderma	Trichoderma_pt_10.27
TMF374	Fungi	Ascomycota	Sordariomycetes	Hypocreales	Hypocreaceae	Trichoderma	Trichoderma_pt_10.27
TMF331	Fungi	Ascomycota	Sordariomycetes	Hypocreales	Hypocreaceae	Trichoderma	Trichoderma_pt_10.27
ASV_3226	Fungi	Ascomycota	Sordariomycetes	Hypocreales	Hypocreaceae	Trichoderma	Trichoderma_pt_10.27
TMF283	Fungi	Ascomycota	Sordariomycetes	Hypocreales	Hypocreaceae	Trichoderma	Trichoderma_pt_10.27
TMF284	Fungi	Ascomycota	Sordariomycetes	Hypocreales	Hypocreaceae	Trichoderma	Trichoderma_pt_10.27
TMF373	Fungi	Ascomycota	Sordariomycetes	Hypocreales	Hypocreaceae	Trichoderma	Trichoderma_pt_10.27
TMF1477	Fungi	Ascomycota	Sordariomycetes	Hypocreales	Hypocreaceae	Trichoderma	Trichoderma_pt_10.27
TMF246	Fungi	Ascomycota	Sordariomycetes	Hypocreales	Hypocreaceae	Trichoderma	Trichoderma_pt_10.27
TMF204	Fungi	Ascomycota	Sordariomycetes	Hypocreales	Hypocreaceae	Trichoderma	Trichoderma_pt_10.27
TMF294	Fungi	Ascomycota	Sordariomycetes	Hypocreales	Hypocreaceae	Trichoderma	Trichoderma_pt_10.27
TMF473	Fungi	Ascomycota	Sordariomycetes	Hypocreales	Hypocreaceae	Trichoderma	Trichoderma_pt_10.27
TMF157	Fungi	Ascomycota	Sordariomycetes	Hypocreales	Hypocreaceae	Trichoderma	Trichoderma_pt_10.27
TMF307	Fungi	Ascomycota	Sordariomycetes	Hypocreales	Hypocreaceae	Trichoderma	Trichoderma_pt_10.27
ASV_10197	Fungi	Ascomycota	Sordariomycetes	Hypocreales	Hypocreaceae	Trichoderma	Trichoderma_pt_10.27
TMF1409	Fungi	Ascomycota	Sordariomycetes	Hypocreales	Hypocreaceae	Trichoderma	Trichoderma_pt_10.27
ASV_6964	Fungi	Ascomycota	Sordariomycetes	Hypocreales	Hypocreaceae	Trichoderma	Trichoderma_pt_10.30
ASV_6986	Fungi	Ascomycota	Sordariomycetes	Hypocreales	Hypocreaceae	Trichoderma	Trichoderma_pt_10.30
ASV_5405	Fungi	Ascomycota	Sordariomycetes	Hypocreales	Hypocreaceae	Trichoderma	Trichoderma_pt_10.30
ASV_16754	Fungi	Ascomycota	Sordariomycetes	Hypocreales	Hypocreaceae	Trichoderma	Trichoderma_pt_10.30
ASV_6520	Fungi	Ascomycota	Sordariomycetes	Hypocreales	Hypocreaceae	Trichoderma	Trichoderma_pt_10.30
ASV_6653	Fungi	Ascomycota	Sordariomycetes	Hypocreales	Hypocreaceae	Trichoderma	Trichoderma_pt_10.30
ASV_8339	Fungi	Ascomycota	Sordariomycetes	Hypocreales	Hypocreaceae	Trichoderma	Trichoderma_pt_10.30
ASV_9054	Fungi	Ascomycota	Sordariomycetes	Hypocreales	Hypocreaceae	Trichoderma	Trichoderma_pt_10.30
ASV_7355	Fungi	Ascomycota	Sordariomycetes	Hypocreales	Hypocreaceae	Trichoderma	Trichoderma_pt_10.30
ASV_9379	Fungi	Ascomycota	Sordariomycetes	Hypocreales	Hypocreaceae	Trichoderma	Trichoderma_pt_10.M.1
TMF361	Fungi	Ascomycota	Sordariomycetes	Hypocreales	Hypocreaceae	Trichoderma	Trichoderma_pt_10.M.10
ASV_13986	Fungi	Ascomycota	Sordariomycetes	Hypocreales	Hypocreaceae	Trichoderma	Trichoderma_pt_10.M.11
ASV_9395	Fungi	Ascomycota	Sordariomycetes	Hypocreales	Hypocreaceae	Trichoderma	Trichoderma_pt_10.M.2
ASV_9187	Fungi	Ascomycota	Sordariomycetes	Hypocreales	Hypocreaceae	Trichoderma	Trichoderma_pt_10.M.3
ASV_8678	Fungi	Ascomycota	Sordariomycetes	Hypocreales	Hypocreaceae	Trichoderma	Trichoderma_pt_10.M.4
ASV_9074	Fungi	Ascomycota	Sordariomycetes	Hypocreales	Hypocreaceae	Trichoderma	Trichoderma_pt_10.M.5
ASV_8782	Fungi	Ascomycota	Sordariomycetes	Hypocreales	Hypocreaceae	Trichoderma	Trichoderma_pt_10.M.6
ASV_6626	Fungi	Ascomycota	Sordariomycetes	Hypocreales	Hypocreaceae	Trichoderma	Trichoderma_pt_10.M.7
ASV_7044	Fungi	Ascomycota	Sordariomycetes	Hypocreales	Hypocreaceae	Trichoderma	Trichoderma_pt_10.M.8
ASV_12039	Fungi	Ascomycota	Sordariomycetes	Hypocreales	Hypocreaceae	Trichoderma	Trichoderma_pt_10.M.9
ASV_8216	Fungi	Ascomycota	Sordariomycetes	Hypocreales	Hypocreaceae	Trichoderma	Trichoderma_sinense
ASV_9635	Fungi	Ascomycota	Sordariomycetes	Hypocreales	Hypocreaceae		Hypocreaceae_pt_10.30
ASV_9394	Fungi	Ascomycota	Sordariomycetes	Hypocreales	Hypocreaceae		Hypocreaceae_pt_10.M.1
ASV_8022	Fungi	Ascomycota	Sordariomycetes	Hypocreales	Hypocreaceae		Hypocreaceae_pt_10.M.2
ASV_11603	Fungi	Ascomycota	Sordariomycetes	Hypocreales	Hypocreaceae		Hypocreaceae_pt_11.M.3
ASV_10704	Fungi	Ascomycota	Sordariomycetes	Hypocreales	Hypocreaceae		Hypocreaceae_pt_13.M.4
ASV_15226	Fungi	Ascomycota	Sordariomycetes	Hypocreales	Hypocreaceae		Hypocreaceae_pt_13.M.5
ASV_13007	Fungi	Ascomycota	Sordariomycetes	Hypocreales	Hypocreaceae		Hypocreaceae_pt_13.M.6
ASV_12460	Fungi	Ascomycota	Sordariomycetes	Hypocreales	Hypocreaceae		Hypocreaceae_pt_13.M.7
ASV_8003	Fungi	Ascomycota	Sordariomycetes	Hypocreales	Nectriaceae	Aphanocladium	Aphanocladium_album
ASV_8593	Fungi	Ascomycota	Sordariomycetes	Hypocreales	Nectriaceae	Aphanocladium	Aphanocladium_album
ASV_17568	Fungi	Ascomycota	Sordariomycetes	Hypocreales	Nectriaceae	Aphanocladium	Aphanocladium_pt_9.44
ASV_19247	Fungi	Ascomycota	Sordariomycetes	Hypocreales	Nectriaceae	Aphanocladium	Aphanocladium_pt_9.44
ASV_8239	Fungi	Ascomycota	Sordariomycetes	Hypocreales	Nectriaceae	Aphanocladium	Aphanocladium_pt_9.M.1
ASV_10288	Fungi	Ascomycota	Sordariomycetes	Hypocreales	Nectriaceae	Bisifusarium	Bisifusarium_pt_8.M.1
ASV_13580	Fungi	Ascomycota	Sordariomycetes	Hypocreales	Nectriaceae	Coccinonectria	Coccinonectria_pt_9.M.1
ASV_18854	Fungi	Ascomycota	Sordariomycetes	Hypocreales	Nectriaceae	Cosmospora	Cosmospora_pt_9.47
ASV_10751	Fungi	Ascomycota	Sordariomycetes	Hypocreales	Nectriaceae	Cosmospora	Cosmospora_pt_9.47
ASV_10099	Fungi	Ascomycota	Sordariomycetes	Hypocreales	Nectriaceae	Cosmospora	Cosmospora_pt_9.47
ASV_6948	Fungi	Ascomycota	Sordariomycetes	Hypocreales	Nectriaceae	Cosmospora	Cosmospora_pt_9.47
ASV_9073	Fungi	Ascomycota	Sordariomycetes	Hypocreales	Nectriaceae	Cosmospora	Cosmospora_pt_9.M.1
ASV_11140	Fungi	Ascomycota	Sordariomycetes	Hypocreales	Nectriaceae	Cylindrodendrum	Cylindrodendrum_hubeiense
ASV_17662	Fungi	Ascomycota	Sordariomycetes	Hypocreales	Nectriaceae	Cylindromonium	Cylindromonium_everniae
ASV_8972	Fungi	Ascomycota	Sordariomycetes	Hypocreales	Nectriaceae	Cylindromonium	Cylindromonium_pt_12.M.1
ASV_7329	Fungi	Ascomycota	Sordariomycetes	Hypocreales	Nectriaceae	Cylindromonium	Cylindromonium_pt_12.M.2
ASV_14969	Fungi	Ascomycota	Sordariomycetes	Hypocreales	Nectriaceae	Cylindromonium	Cylindromonium_pt_12.M.3
ASV_2479	Fungi	Ascomycota	Sordariomycetes	Hypocreales	Nectriaceae	Cylindromonium	Cylindromonium_pt_12.M.4
ASV_615	Fungi	Ascomycota	Sordariomycetes	Hypocreales	Nectriaceae	Dactylonectria	Dactylonectria_pt_9.23
ASV_10257	Fungi	Ascomycota	Sordariomycetes	Hypocreales	Nectriaceae	Dactylonectria	Dactylonectria_pt_9.24
ASV_10861	Fungi	Ascomycota	Sordariomycetes	Hypocreales	Nectriaceae	Dactylonectria	Dactylonectria_pt_9.24
ASV_14567	Fungi	Ascomycota	Sordariomycetes	Hypocreales	Nectriaceae	Dactylonectria	Dactylonectria_pt_9.M.1
ASV_14964	Fungi	Ascomycota	Sordariomycetes	Hypocreales	Nectriaceae	Dialonectria	Dialonectria_ullevolea
ASV_12145	Fungi	Ascomycota	Sordariomycetes	Hypocreales	Nectriaceae	Fusarium	Fusarium_dlaminii
ASV_10462	Fungi	Ascomycota	Sordariomycetes	Hypocreales	Nectriaceae	Fusarium	Fusarium_nurragi
TMF479	Fungi	Ascomycota	Sordariomycetes	Hypocreales	Nectriaceae	Fusarium	Fusarium_oxysporum
ASV_18166	Fungi	Ascomycota	Sordariomycetes	Hypocreales	Nectriaceae	Fusarium	Fusarium_pt_6.M.1
ASV_12517	Fungi	Ascomycota	Sordariomycetes	Hypocreales	Nectriaceae	Fusarium	Fusarium_pt_8.18
ASV_10242	Fungi	Ascomycota	Sordariomycetes	Hypocreales	Nectriaceae	Fusarium	Fusarium_pt_8.19
ASV_13535	Fungi	Ascomycota	Sordariomycetes	Hypocreales	Nectriaceae	Fusarium	Fusarium_pt_8.19
ASV_2898	Fungi	Ascomycota	Sordariomycetes	Hypocreales	Nectriaceae	Fusarium	Fusarium_pt_8.31
ASV_16047	Fungi	Ascomycota	Sordariomycetes	Hypocreales	Nectriaceae	Fusarium	Fusarium_pt_8.32
ASV_13056	Fungi	Ascomycota	Sordariomycetes	Hypocreales	Nectriaceae	Fusarium	Fusarium_pt_8.32
ASV_19554	Fungi	Ascomycota	Sordariomycetes	Hypocreales	Nectriaceae	Fusarium	Fusarium_pt_8.34
ASV_10519	Fungi	Ascomycota	Sordariomycetes	Hypocreales	Nectriaceae	Fusarium	Fusarium_pt_8.35
ASV_15607	Fungi	Ascomycota	Sordariomycetes	Hypocreales	Nectriaceae	Fusarium	Fusarium_pt_8.35
ASV_11605	Fungi	Ascomycota	Sordariomycetes	Hypocreales	Nectriaceae	Fusarium	Fusarium_pt_8.35
ASV_10342	Fungi	Ascomycota	Sordariomycetes	Hypocreales	Nectriaceae	Fusarium	Fusarium_pt_8.35
ASV_7140	Fungi	Ascomycota	Sordariomycetes	Hypocreales	Nectriaceae	Fusarium	Fusarium_pt_8.36
TMF454	Fungi	Ascomycota	Sordariomycetes	Hypocreales	Nectriaceae	Fusarium	Fusarium_pt_8.39
TMF393	Fungi	Ascomycota	Sordariomycetes	Hypocreales	Nectriaceae	Fusarium	Fusarium_pt_8.39
TMF494	Fungi	Ascomycota	Sordariomycetes	Hypocreales	Nectriaceae	Fusarium	Fusarium_pt_8.39
TMF495	Fungi	Ascomycota	Sordariomycetes	Hypocreales	Nectriaceae	Fusarium	Fusarium_pt_8.39
TMF496	Fungi	Ascomycota	Sordariomycetes	Hypocreales	Nectriaceae	Fusarium	Fusarium_pt_8.39
TMF617	Fungi	Ascomycota	Sordariomycetes	Hypocreales	Nectriaceae	Fusarium	Fusarium_pt_8.39
TMF708	Fungi	Ascomycota	Sordariomycetes	Hypocreales	Nectriaceae	Fusarium	Fusarium_pt_8.39
ASV_1873	Fungi	Ascomycota	Sordariomycetes	Hypocreales	Nectriaceae	Fusarium	Fusarium_pt_8.39
TMF360	Fungi	Ascomycota	Sordariomycetes	Hypocreales	Nectriaceae	Fusarium	Fusarium_pt_8.39
TMF608	Fungi	Ascomycota	Sordariomycetes	Hypocreales	Nectriaceae	Fusarium	Fusarium_pt_8.39
TMF1028	Fungi	Ascomycota	Sordariomycetes	Hypocreales	Nectriaceae	Fusarium	Fusarium_pt_8.42
TMF1029	Fungi	Ascomycota	Sordariomycetes	Hypocreales	Nectriaceae	Fusarium	Fusarium_pt_8.42
ASV_15225	Fungi	Ascomycota	Sordariomycetes	Hypocreales	Nectriaceae	Fusarium	Fusarium_pt_8.M.10
ASV_13064	Fungi	Ascomycota	Sordariomycetes	Hypocreales	Nectriaceae	Fusarium	Fusarium_pt_8.M.11
ASV_13803	Fungi	Ascomycota	Sordariomycetes	Hypocreales	Nectriaceae	Fusarium	Fusarium_pt_8.M.12
ASV_12827	Fungi	Ascomycota	Sordariomycetes	Hypocreales	Nectriaceae	Fusarium	Fusarium_pt_8.M.13
ASV_8134	Fungi	Ascomycota	Sordariomycetes	Hypocreales	Nectriaceae	Fusarium	Fusarium_pt_8.M.14
TMF706	Fungi	Ascomycota	Sordariomycetes	Hypocreales	Nectriaceae	Fusarium	Fusarium_pt_8.M.15
ASV_11447	Fungi	Ascomycota	Sordariomycetes	Hypocreales	Nectriaceae	Fusarium	Fusarium_pt_8.M.2
ASV_10964	Fungi	Ascomycota	Sordariomycetes	Hypocreales	Nectriaceae	Fusarium	Fusarium_pt_8.M.3
ASV_9257	Fungi	Ascomycota	Sordariomycetes	Hypocreales	Nectriaceae	Fusarium	Fusarium_pt_8.M.8
ASV_9256	Fungi	Ascomycota	Sordariomycetes	Hypocreales	Nectriaceae	Fusarium	Fusarium_pt_8.M.9
ASV_11767	Fungi	Ascomycota	Sordariomycetes	Hypocreales	Nectriaceae	Fusicolla	Fusicolla_acetilerea
ASV_14989	Fungi	Ascomycota	Sordariomycetes	Hypocreales	Nectriaceae	Fusicolla	Fusicolla_aquaeductuum
ASV_9717	Fungi	Ascomycota	Sordariomycetes	Hypocreales	Nectriaceae	Fusicolla	Fusicolla_pt_9.4
ASV_9145	Fungi	Ascomycota	Sordariomycetes	Hypocreales	Nectriaceae	Fusicolla	Fusicolla_pt_9.M.1
ASV_8890	Fungi	Ascomycota	Sordariomycetes	Hypocreales	Nectriaceae	Fusicolla	Fusicolla_pt_9.M.2
ASV_19099	Fungi	Ascomycota	Sordariomycetes	Hypocreales	Nectriaceae	Fusicolla	Fusicolla_pt_9.M.3
ASV_18534	Fungi	Ascomycota	Sordariomycetes	Hypocreales	Nectriaceae	Fusicolla	Fusicolla_violacea
ASV_4337	Fungi	Ascomycota	Sordariomycetes	Hypocreales	Nectriaceae	Globonectria	Globonectria_pt_9.M.1
ASV_12117	Fungi	Ascomycota	Sordariomycetes	Hypocreales	Nectriaceae	Mariannaea	Mariannaea_camelliae
ASV_17217	Fungi	Ascomycota	Sordariomycetes	Hypocreales	Nectriaceae	Mariannaea	Mariannaea_pt_8.5
ASV_11249	Fungi	Ascomycota	Sordariomycetes	Hypocreales	Nectriaceae	Mariannaea	Mariannaea_pt_8.5
ASV_15659	Fungi	Ascomycota	Sordariomycetes	Hypocreales	Nectriaceae	Mariannaea	Mariannaea_pt_8.M.1
ASV_8125	Fungi	Ascomycota	Sordariomycetes	Hypocreales	Nectriaceae	Microcera	Microcera_pt_9.10
ASV_4689	Fungi	Ascomycota	Sordariomycetes	Hypocreales	Nectriaceae	Microcera	Microcera_pt_9.M.1
ASV_11454	Fungi	Ascomycota	Sordariomycetes	Hypocreales	Nectriaceae	Nalanthamala	Nalanthamala_pt_9.M.1
ASV_13884	Fungi	Ascomycota	Sordariomycetes	Hypocreales	Nectriaceae	Nalanthamala	Nalanthamala_pt_9.M.2
ASV_14933	Fungi	Ascomycota	Sordariomycetes	Hypocreales	Nectriaceae	Nectria	Nectria_pt_9.14
ASV_15850	Fungi	Ascomycota	Sordariomycetes	Hypocreales	Nectriaceae	Nectria	Nectria_pt_9.14
ASV_10336	Fungi	Ascomycota	Sordariomycetes	Hypocreales	Nectriaceae	Nectria	Nectria_pt_9.14
ASV_4904	Fungi	Ascomycota	Sordariomycetes	Hypocreales	Nectriaceae	Nectria	Nectria_pt_9.M.1
ASV_12829	Fungi	Ascomycota	Sordariomycetes	Hypocreales	Nectriaceae	Neonectria	Neonectria_quercicola
ASV_1425	Fungi	Ascomycota	Sordariomycetes	Hypocreales	Nectriaceae	Neonectria	Neonectria_quercicola
ASV_17540	Fungi	Ascomycota	Sordariomycetes	Hypocreales	Nectriaceae	Penicillifer	Penicillifer_pt_9.25
ASV_14652	Fungi	Ascomycota	Sordariomycetes	Hypocreales	Nectriaceae	Penicillifer	Penicillifer_pt_9.25
ASV_11121	Fungi	Ascomycota	Sordariomycetes	Hypocreales	Nectriaceae	Penicillifer	Penicillifer_pt_9.25
ASV_15589	Fungi	Ascomycota	Sordariomycetes	Hypocreales	Nectriaceae	Thelonectria	Thelonectria_nodosa
ASV_17581	Fungi	Ascomycota	Sordariomycetes	Hypocreales	Nectriaceae	Thelonectria	Thelonectria_nodosa
ASV_18709	Fungi	Ascomycota	Sordariomycetes	Hypocreales	Nectriaceae	Thelonectria	Thelonectria_nodosa
ASV_15678	Fungi	Ascomycota	Sordariomycetes	Hypocreales	Nectriaceae	Thelonectria	Thelonectria_olida
ASV_15456	Fungi	Ascomycota	Sordariomycetes	Hypocreales	Nectriaceae	Thelonectria	Thelonectria_pt_8.M.1
ASV_10220	Fungi	Ascomycota	Sordariomycetes	Hypocreales	Nectriaceae	Thelonectria	Thelonectria_pt_8.M.2
ASV_15342	Fungi	Ascomycota	Sordariomycetes	Hypocreales	Nectriaceae	Volutella	Volutella_ciliata
ASV_15782	Fungi	Ascomycota	Sordariomycetes	Hypocreales	Nectriaceae		Nectriaceae_pt_8.16
ASV_12261	Fungi	Ascomycota	Sordariomycetes	Hypocreales	Nectriaceae		Nectriaceae_pt_8.28
ASV_13061	Fungi	Ascomycota	Sordariomycetes	Hypocreales	Nectriaceae		Nectriaceae_pt_8.29
ASV_15400	Fungi	Ascomycota	Sordariomycetes	Hypocreales	Nectriaceae		Nectriaceae_pt_8.34
ASV_3417	Fungi	Ascomycota	Sordariomycetes	Hypocreales	Nectriaceae		Nectriaceae_pt_8.37
ASV_18023	Fungi	Ascomycota	Sordariomycetes	Hypocreales	Nectriaceae		Nectriaceae_pt_8.M.1
ASV_17311	Fungi	Ascomycota	Sordariomycetes	Hypocreales	Nectriaceae		Nectriaceae_pt_9.11
ASV_10034	Fungi	Ascomycota	Sordariomycetes	Hypocreales	Nectriaceae		Nectriaceae_pt_9.16
ASV_16630	Fungi	Ascomycota	Sordariomycetes	Hypocreales	Nectriaceae		Nectriaceae_pt_9.M.2
ASV_9284	Fungi	Ascomycota	Sordariomycetes	Hypocreales	Nectriaceae		Nectriaceae_pt_9.M.3
ASV_7848	Fungi	Ascomycota	Sordariomycetes	Hypocreales	Nectriaceae		Nectriaceae_pt_9.M.4
ASV_9112	Fungi	Ascomycota	Sordariomycetes	Hypocreales	Nectriaceae		Nectriaceae_pt_9.M.5
ASV_7339	Fungi	Ascomycota	Sordariomycetes	Hypocreales	Nectriaceae		Nectriaceae_pt_9.M.6
ASV_8090	Fungi	Ascomycota	Sordariomycetes	Hypocreales	Nectriaceae		Nectriaceae_pt_9.M.7
ASV_7984	Fungi	Ascomycota	Sordariomycetes	Hypocreales	Nectriaceae		Nectriaceae_pt_9.M.8
ASV_17223	Fungi	Ascomycota	Sordariomycetes	Hypocreales	Niessliaceae	Niesslia	Niesslia_exosporioides
ASV_11326	Fungi	Ascomycota	Sordariomycetes	Hypocreales	Niessliaceae	Niesslia	Niesslia_fuegiana
ASV_10335	Fungi	Ascomycota	Sordariomycetes	Hypocreales	Niessliaceae	Niesslia	Niesslia_fuegiana
ASV_7297	Fungi	Ascomycota	Sordariomycetes	Hypocreales	Niessliaceae	Niesslia	Niesslia_fuegiana
ASV_7455	Fungi	Ascomycota	Sordariomycetes	Hypocreales	Niessliaceae	Niesslia	Niesslia_pt_13.2
ASV_6676	Fungi	Ascomycota	Sordariomycetes	Hypocreales	Niessliaceae	Niesslia	Niesslia_pt_13.2
ASV_13841	Fungi	Ascomycota	Sordariomycetes	Hypocreales	Niessliaceae	Niesslia	Niesslia_pt_13.2
ASV_14364	Fungi	Ascomycota	Sordariomycetes	Hypocreales	Niessliaceae	Niesslia	Niesslia_pt_13.M.2
ASV_13747	Fungi	Ascomycota	Sordariomycetes	Hypocreales	Niessliaceae	Niesslia	Niesslia_pt_13.M.3
ASV_1478	Fungi	Ascomycota	Sordariomycetes	Hypocreales	Niessliaceae	Niesslia	Niesslia_pt_13.M.4
ASV_7384	Fungi	Ascomycota	Sordariomycetes	Hypocreales	Niessliaceae	Niesslia	Niesslia_pt_9.46
ASV_8480	Fungi	Ascomycota	Sordariomycetes	Hypocreales	Niessliaceae	Niesslia	Niesslia_pt_9.46
ASV_11887	Fungi	Ascomycota	Sordariomycetes	Hypocreales	Niessliaceae	Niesslia	Niesslia_pt_9.M.1
ASV_7670	Fungi	Ascomycota	Sordariomycetes	Hypocreales	Niessliaceae		Niessliaceae_pt_13.M.1
ASV_2761	Fungi	Ascomycota	Sordariomycetes	Hypocreales	Niessliaceae		Niessliaceae_pt_13.M.2
ASV_15099	Fungi	Ascomycota	Sordariomycetes	Hypocreales	Ophiocordycipitaceae	Hirsutella	Hirsutella_pt_13.19
ASV_13243	Fungi	Ascomycota	Sordariomycetes	Hypocreales	Ophiocordycipitaceae	Hirsutella	Hirsutella_pt_13.19
ASV_9045	Fungi	Ascomycota	Sordariomycetes	Hypocreales	Ophiocordycipitaceae	Hirsutella	Hirsutella_pt_13.22
ASV_6396	Fungi	Ascomycota	Sordariomycetes	Hypocreales	Ophiocordycipitaceae	Hirsutella	Hirsutella_pt_13.22
ASV_6690	Fungi	Ascomycota	Sordariomycetes	Hypocreales	Ophiocordycipitaceae	Hirsutella	Hirsutella_pt_13.22
ASV_9403	Fungi	Ascomycota	Sordariomycetes	Hypocreales	Ophiocordycipitaceae	Hirsutella	Hirsutella_pt_13.22
ASV_9833	Fungi	Ascomycota	Sordariomycetes	Hypocreales	Ophiocordycipitaceae	Hirsutella	Hirsutella_pt_13.M.1
ASV_18565	Fungi	Ascomycota	Sordariomycetes	Hypocreales	Ophiocordycipitaceae	Hirsutella	Hirsutella_rhossiliensis
ASV_4997	Fungi	Ascomycota	Sordariomycetes	Hypocreales	Ophiocordycipitaceae	Hirsutella	Hirsutella_subulata
ASV_6306	Fungi	Ascomycota	Sordariomycetes	Hypocreales	Ophiocordycipitaceae	Ophiocordyceps	Ophiocordyceps_pt_13.M.1
ASV_9958	Fungi	Ascomycota	Sordariomycetes	Hypocreales	Ophiocordycipitaceae	Ophiocordyceps	Ophiocordyceps_pt_13.M.2
ASV_16416	Fungi	Ascomycota	Sordariomycetes	Hypocreales	Ophiocordycipitaceae	Ophiocordyceps	Ophiocordyceps_pt_13.M.3
ASV_6407	Fungi	Ascomycota	Sordariomycetes	Hypocreales	Ophiocordycipitaceae	Perennicordyceps	Perennicordyceps_pt_13.13
ASV_7882	Fungi	Ascomycota	Sordariomycetes	Hypocreales	Ophiocordycipitaceae	Perennicordyceps	Perennicordyceps_pt_13.13
ASV_10009	Fungi	Ascomycota	Sordariomycetes	Hypocreales	Ophiocordycipitaceae	Perennicordyceps	Perennicordyceps_pt_13.M.1
ASV_8754	Fungi	Ascomycota	Sordariomycetes	Hypocreales	Ophiocordycipitaceae	Pleurocordyceps	Pleurocordyceps_sinensis
MK789202	Fungi	Ascomycota	Sordariomycetes	Hypocreales	Ophiocordycipitaceae	Purpureocillium	Purpureocillium_pt_13.30
ASV_18333	Fungi	Ascomycota	Sordariomycetes	Hypocreales	Ophiocordycipitaceae	Purpureocillium	Purpureocillium_pt_13.30
ASV_14403	Fungi	Ascomycota	Sordariomycetes	Hypocreales	Ophiocordycipitaceae	Purpureocillium	Purpureocillium_pt_13.30
ASV_266	Fungi	Ascomycota	Sordariomycetes	Hypocreales	Ophiocordycipitaceae	Tolypocladium	Tolypocladium_pt_13.31
ASV_334	Fungi	Ascomycota	Sordariomycetes	Hypocreales	Ophiocordycipitaceae	Tolypocladium	Tolypocladium_pt_13.31
ASV_18547	Fungi	Ascomycota	Sordariomycetes	Hypocreales	Ophiocordycipitaceae	Tolypocladium	Tolypocladium_pt_13.32
ASV_16034	Fungi	Ascomycota	Sordariomycetes	Hypocreales	Ophiocordycipitaceae	Tolypocladium	Tolypocladium_pt_13.32
ASV_1961	Fungi	Ascomycota	Sordariomycetes	Hypocreales	Ophiocordycipitaceae	Tolypocladium	Tolypocladium_pt_13.32
ASV_6048	Fungi	Ascomycota	Sordariomycetes	Hypocreales	Ophiocordycipitaceae	Tolypocladium	Tolypocladium_pt_13.33
ASV_775	Fungi	Ascomycota	Sordariomycetes	Hypocreales	Ophiocordycipitaceae	Tolypocladium	Tolypocladium_pt_13.33
ASV_4096	Fungi	Ascomycota	Sordariomycetes	Hypocreales	Ophiocordycipitaceae	Tolypocladium	Tolypocladium_pt_13.33
ASV_14191	Fungi	Ascomycota	Sordariomycetes	Hypocreales	Ophiocordycipitaceae	Tolypocladium	Tolypocladium_pt_13.33
ASV_12591	Fungi	Ascomycota	Sordariomycetes	Hypocreales	Ophiocordycipitaceae	Tolypocladium	Tolypocladium_pt_13.33
ASV_9657	Fungi	Ascomycota	Sordariomycetes	Hypocreales	Ophiocordycipitaceae	Tolypocladium	Tolypocladium_pt_13.33
ASV_14684	Fungi	Ascomycota	Sordariomycetes	Hypocreales	Ophiocordycipitaceae	Tolypocladium	Tolypocladium_pt_13.M.1
ASV_8112	Fungi	Ascomycota	Sordariomycetes	Hypocreales	Ophiocordycipitaceae	Tolypocladium	Tolypocladium_pt_13.M.2
ASV_9407	Fungi	Ascomycota	Sordariomycetes	Hypocreales	Ophiocordycipitaceae	Tolypocladium	Tolypocladium_pt_13.M.3
ASV_15701	Fungi	Ascomycota	Sordariomycetes	Hypocreales	Ophiocordycipitaceae	Tolypocladium	Tolypocladium_pt_13.M.4
ASV_8132	Fungi	Ascomycota	Sordariomycetes	Hypocreales	Ophiocordycipitaceae	Tolypocladium	Tolypocladium_pt_13.M.5
ASV_7768	Fungi	Ascomycota	Sordariomycetes	Hypocreales	Ophiocordycipitaceae	Tolypocladium	Tolypocladium_pt_13.M.6
ASV_13666	Fungi	Ascomycota	Sordariomycetes	Hypocreales	Ophiocordycipitaceae	Tolypocladium	Tolypocladium_pt_13.M.7
ASV_14286	Fungi	Ascomycota	Sordariomycetes	Hypocreales	Ophiocordycipitaceae		Ophiocordycipitaceae_pt_13.M.1
ASV_7043	Fungi	Ascomycota	Sordariomycetes	Hypocreales	Sarocladiaceae	Parasarocladium	Parasarocladium_pt_17.M.1
ASV_9189	Fungi	Ascomycota	Sordariomycetes	Hypocreales	Sarocladiaceae	Parasarocladium	Parasarocladium_pt_17.M.2
ASV_13200	Fungi	Ascomycota	Sordariomycetes	Hypocreales	Sarocladiaceae	Parasarocladium	Parasarocladium_pt_17.M.3
ASV_1690	Fungi	Ascomycota	Sordariomycetes	Hypocreales	Sarocladiaceae	Parasarocladium	Parasarocladium_wereldwijsianum
ASV_14336	Fungi	Ascomycota	Sordariomycetes	Hypocreales	Sarocladiaceae	Parasarocladium	Parasarocladium_wereldwijsianum
ASV_16659	Fungi	Ascomycota	Sordariomycetes	Hypocreales	Stachybotryaceae	Paramyrothecium	Paramyrothecium_pt_12.M.1
ASV_18686	Fungi	Ascomycota	Sordariomycetes	Hypocreales	Stachybotryaceae	Stachybotrys	Stachybotrys_chlorohalonata
ASV_15644	Fungi	Ascomycota	Sordariomycetes	Hypocreales	Stachybotryaceae		Stachybotryaceae_pt_12.M.1
ASV_14320	Fungi	Ascomycota	Sordariomycetes	Hypocreales	Stromatonectriaceae	Stromatonectria	Stromatonectria_pt_9.M.1
ASV_17761	Fungi	Ascomycota	Sordariomycetes	Hypocreales	Stromatonectriaceae	Stromatonectria	Stromatonectria_pt_9.M.2
ASV_9552	Fungi	Ascomycota	Sordariomycetes	Hypocreales	Tilachlidiaceae	Tilachlidium	Tilachlidium_brachiatum
ASV_15952	Fungi	Ascomycota	Sordariomycetes	Hypocreales	Tilachlidiaceae	Tilachlidium	Tilachlidium_pt_12.77
ASV_1404	Fungi	Ascomycota	Sordariomycetes	Hypocreales	Tilachlidiaceae	Tilachlidium	Tilachlidium_pt_12.77
ASV_8647	Fungi	Ascomycota	Sordariomycetes	Hypocreales	Tilachlidiaceae		Tilachlidiaceae_pt_12.M.1
ASV_10171	Fungi	Ascomycota	Sordariomycetes	Hypocreales		Acremoniopsis	Acremoniopsis_pt_9.38
ASV_6316	Fungi	Ascomycota	Sordariomycetes	Hypocreales		Acremoniopsis	Acremoniopsis_pt_9.38
ASV_14062	Fungi	Ascomycota	Sordariomycetes	Hypocreales		Acremoniopsis	Acremoniopsis_pt_9.M.1
ASV_13848	Fungi	Ascomycota	Sordariomycetes	Hypocreales		Acremoniopsis	Acremoniopsis_pt_9.M.2
ASV_11092	Fungi	Ascomycota	Sordariomycetes	Hypocreales		Acremoniopsis	Acremoniopsis_pt_9.M.3
ASV_6865	Fungi	Ascomycota	Sordariomycetes	Hypocreales		Acremoniopsis	Acremoniopsis_pt_9.M.4
ASV_15026	Fungi	Ascomycota	Sordariomycetes	Hypocreales		Acremonium	Acremonium_camptosporum
ASV_12195	Fungi	Ascomycota	Sordariomycetes	Hypocreales		Acremonium	Acremonium_persicinum
ASV_2076	Fungi	Ascomycota	Sordariomycetes	Hypocreales		Acremonium	Acremonium_pt_12.19
ASV_13933	Fungi	Ascomycota	Sordariomycetes	Hypocreales		Acremonium	Acremonium_pt_12.19
ASV_12866	Fungi	Ascomycota	Sordariomycetes	Hypocreales		Acremonium	Acremonium_pt_12.M.2
ASV_8452	Fungi	Ascomycota	Sordariomycetes	Hypocreales		Acremonium	Acremonium_pt_13.M.3
ASV_8130	Fungi	Ascomycota	Sordariomycetes	Hypocreales		Acremonium	Acremonium_pt_13.M.4
ASV_18415	Fungi	Ascomycota	Sordariomycetes	Hypocreales		Acremonium	Acremonium_pt_13.M.5
ASV_5983	Fungi	Ascomycota	Sordariomycetes	Hypocreales		Acremonium	Acremonium_pt_13.M.6
ASV_1361	Fungi	Ascomycota	Sordariomycetes	Hypocreales		Acremonium	Acremonium_pt_13.M.7
ASV_13882	Fungi	Ascomycota	Sordariomycetes	Hypocreales		Acremonium	Acremonium_pt_9.45
ASV_11455	Fungi	Ascomycota	Sordariomycetes	Hypocreales		Acremonium	Acremonium_pt_9.45
ASV_14792	Fungi	Ascomycota	Sordariomycetes	Hypocreales		Acremonium	Acremonium_pt_9.45
ASV_11167	Fungi	Ascomycota	Sordariomycetes	Hypocreales		Acremonium	Acremonium_pt_9.M.1
ASV_13370	Fungi	Ascomycota	Sordariomycetes	Hypocreales		Acremonium	Acremonium_sordidulum
ASV_16360	Fungi	Ascomycota	Sordariomycetes	Hypocreales		Alfaria	Alfaria_terrestris
ASV_16661	Fungi	Ascomycota	Sordariomycetes	Hypocreales		Emericellopsis	Emericellopsis_pt_12.25
ASV_12180	Fungi	Ascomycota	Sordariomycetes	Hypocreales		Emericellopsis	Emericellopsis_pt_12.25
ASV_15169	Fungi	Ascomycota	Sordariomycetes	Hypocreales		Geosmithia	Geosmithia_xerotolerans
ASV_10586	Fungi	Ascomycota	Sordariomycetes	Hypocreales		Ilyonectria	Ilyonectria_robusta
ASV_10698	Fungi	Ascomycota	Sordariomycetes	Hypocreales		Ilyonectria	Ilyonectria_robusta
ASV_12323	Fungi	Ascomycota	Sordariomycetes	Hypocreales		Ilyonectria	Ilyonectria_robusta
ASV_14145	Fungi	Ascomycota	Sordariomycetes	Hypocreales		Ilyonectria	Ilyonectria_robusta
ASV_18927	Fungi	Ascomycota	Sordariomycetes	Hypocreales		Ilyonectria	Ilyonectria_robusta
ASV_9810	Fungi	Ascomycota	Sordariomycetes	Hypocreales		Myrothecium	Myrothecium_pt_12.49
ASV_4015	Fungi	Ascomycota	Sordariomycetes	Hypocreales		Myrothecium	Myrothecium_pt_12.49
ASV_3098	Fungi	Ascomycota	Sordariomycetes	Hypocreales		Myrothecium	Myrothecium_pt_12.49
ASV_15822	Fungi	Ascomycota	Sordariomycetes	Hypocreales		Myrothecium	Myrothecium_pt_12.49
ASV_15410	Fungi	Ascomycota	Sordariomycetes	Hypocreales		Myrothecium	Myrothecium_pt_12.49
ASV_4004	Fungi	Ascomycota	Sordariomycetes	Hypocreales		Sarocladium	Sarocladium_bacillisporum
ASV_19265	Fungi	Ascomycota	Sordariomycetes	Hypocreales		Sarocladium	Sarocladium_kiliense
MK789203	Fungi	Ascomycota	Sordariomycetes	Hypocreales		Sarocladium	Sarocladium_kiliense
ASV_18012	Fungi	Ascomycota	Sordariomycetes	Hypocreales		Sarocladium	Sarocladium_pt_12.62
ASV_7463	Fungi	Ascomycota	Sordariomycetes	Hypocreales		Sarocladium	Sarocladium_pt_12.62
ASV_1266	Fungi	Ascomycota	Sordariomycetes	Hypocreales		Sarocladium	Sarocladium_pt_12.M.1
ASV_11873	Fungi	Ascomycota	Sordariomycetes	Hypocreales		Sarocladium	Sarocladium_pt_12.M.2
ASV_5858	Fungi	Ascomycota	Sordariomycetes	Hypocreales		Sarocladium	Sarocladium_pt_12.M.3
ASV_9142	Fungi	Ascomycota	Sordariomycetes	Hypocreales		Sulcatistroma	Sulcatistroma_pt_12.M.1
ASV_10718	Fungi	Ascomycota	Sordariomycetes	Hypocreales		Trichothecium	Trichothecium_crotocinigenum
ASV_8604	Fungi	Ascomycota	Sordariomycetes	Hypocreales			Hypocreales_pt_11.31
ASV_4379	Fungi	Ascomycota	Sordariomycetes	Hypocreales			Hypocreales_pt_11.31
ASV_7573	Fungi	Ascomycota	Sordariomycetes	Hypocreales			Hypocreales_pt_11.31
ASV_4282	Fungi	Ascomycota	Sordariomycetes	Hypocreales			Hypocreales_pt_11.M.5
ASV_7659	Fungi	Ascomycota	Sordariomycetes	Hypocreales			Hypocreales_pt_11.M.6
ASV_12327	Fungi	Ascomycota	Sordariomycetes	Hypocreales			Hypocreales_pt_12.14
ASV_14761	Fungi	Ascomycota	Sordariomycetes	Hypocreales			Hypocreales_pt_12.18
ASV_2039	Fungi	Ascomycota	Sordariomycetes	Hypocreales			Hypocreales_pt_12.26
ASV_19184	Fungi	Ascomycota	Sordariomycetes	Hypocreales			Hypocreales_pt_12.28
ASV_4983	Fungi	Ascomycota	Sordariomycetes	Hypocreales			Hypocreales_pt_12.28
ASV_16648	Fungi	Ascomycota	Sordariomycetes	Hypocreales			Hypocreales_pt_12.28
ASV_18352	Fungi	Ascomycota	Sordariomycetes	Hypocreales			Hypocreales_pt_12.29
ASV_3187	Fungi	Ascomycota	Sordariomycetes	Hypocreales			Hypocreales_pt_12.29
ASV_1980	Fungi	Ascomycota	Sordariomycetes	Hypocreales			Hypocreales_pt_12.29
ASV_18893	Fungi	Ascomycota	Sordariomycetes	Hypocreales			Hypocreales_pt_12.29
ASV_3951	Fungi	Ascomycota	Sordariomycetes	Hypocreales			Hypocreales_pt_12.30
ASV_3472	Fungi	Ascomycota	Sordariomycetes	Hypocreales			Hypocreales_pt_12.30
ASV_17701	Fungi	Ascomycota	Sordariomycetes	Hypocreales			Hypocreales_pt_12.31
ASV_777	Fungi	Ascomycota	Sordariomycetes	Hypocreales			Hypocreales_pt_12.31
ASV_3196	Fungi	Ascomycota	Sordariomycetes	Hypocreales			Hypocreales_pt_12.32
ASV_18792	Fungi	Ascomycota	Sordariomycetes	Hypocreales			Hypocreales_pt_12.32
ASV_4129	Fungi	Ascomycota	Sordariomycetes	Hypocreales			Hypocreales_pt_12.32
ASV_1698	Fungi	Ascomycota	Sordariomycetes	Hypocreales			Hypocreales_pt_12.33
ASV_17467	Fungi	Ascomycota	Sordariomycetes	Hypocreales			Hypocreales_pt_12.33
ASV_17464	Fungi	Ascomycota	Sordariomycetes	Hypocreales			Hypocreales_pt_12.33
ASV_17218	Fungi	Ascomycota	Sordariomycetes	Hypocreales			Hypocreales_pt_12.M.10
ASV_5732	Fungi	Ascomycota	Sordariomycetes	Hypocreales			Hypocreales_pt_12.M.11
ASV_10048	Fungi	Ascomycota	Sordariomycetes	Hypocreales			Hypocreales_pt_12.M.12
ASV_7354	Fungi	Ascomycota	Sordariomycetes	Hypocreales			Hypocreales_pt_12.M.13
ASV_6260	Fungi	Ascomycota	Sordariomycetes	Hypocreales			Hypocreales_pt_12.M.14
ASV_7154	Fungi	Ascomycota	Sordariomycetes	Hypocreales			Hypocreales_pt_12.M.15
ASV_8997	Fungi	Ascomycota	Sordariomycetes	Hypocreales			Hypocreales_pt_12.M.16
ASV_11043	Fungi	Ascomycota	Sordariomycetes	Hypocreales			Hypocreales_pt_12.M.17
ASV_12488	Fungi	Ascomycota	Sordariomycetes	Hypocreales			Hypocreales_pt_12.M.18
TMF886	Fungi	Ascomycota	Sordariomycetes	Hypocreales			Hypocreales_pt_12.M.7
ASV_15404	Fungi	Ascomycota	Sordariomycetes	Hypocreales			Hypocreales_pt_12.M.8
ASV_4260	Fungi	Ascomycota	Sordariomycetes	Hypocreales			Hypocreales_pt_12.M.9
ASV_6495	Fungi	Ascomycota	Sordariomycetes	Hypocreales			Hypocreales_pt_13.27
ASV_14683	Fungi	Ascomycota	Sordariomycetes	Hypocreales			Hypocreales_pt_13.27
ASV_9754	Fungi	Ascomycota	Sordariomycetes	Hypocreales			Hypocreales_pt_13.M.19
ASV_7248	Fungi	Ascomycota	Sordariomycetes	Hypocreales			Hypocreales_pt_13.M.20
ASV_48	Fungi	Ascomycota	Sordariomycetes	Hypocreales			Hypocreales_pt_13.M.21
ASV_3461	Fungi	Ascomycota	Sordariomycetes	Hypocreales			Hypocreales_pt_9.22
ASV_9453	Fungi	Ascomycota	Sordariomycetes	Hypocreales			Hypocreales_pt_9.22
ASV_13186	Fungi	Ascomycota	Sordariomycetes	Hypocreales			Hypocreales_pt_9.22
ASV_12953	Fungi	Ascomycota	Sordariomycetes	Hypocreales			Hypocreales_pt_9.22
ASV_6162	Fungi	Ascomycota	Sordariomycetes	Hypocreales			Hypocreales_pt_9.M.1
ASV_7991	Fungi	Ascomycota	Sordariomycetes	Hypocreales			Hypocreales_pt_9.M.2
ASV_18343	Fungi	Ascomycota	Sordariomycetes	Hypocreales			Hypocreales_pt_9.M.3
ASV_16408	Fungi	Ascomycota	Sordariomycetes	Hypocreales			Hypocreales_pt_9.M.4
ASV_15032	Fungi	Ascomycota	Sordariomycetes	Lulworthiales	Lulworthiaceae	Haloguignardia	Haloguignardia_pt_26.M.1
ASV_14298	Fungi	Ascomycota	Sordariomycetes	Lulworthiales	Lulworthiaceae	Haloguignardia	Haloguignardia_pt_26.M.2
ASV_1805	Fungi	Ascomycota	Sordariomycetes	Lulworthiales	Lulworthiaceae	Lulworthia	Lulworthia_pt_17.M.1
ASV_14047	Fungi	Ascomycota	Sordariomycetes	Magnaporthales	Magnaporthaceae	Gaeumannomyces	Gaeumannomyces_caricis
ASV_13442	Fungi	Ascomycota	Sordariomycetes	Magnaporthales	Magnaporthaceae	Gaeumannomyces	Gaeumannomyces_caricis
ASV_14124	Fungi	Ascomycota	Sordariomycetes	Magnaporthales	Magnaporthaceae	Gaeumannomyces	Gaeumannomyces_caricis
ASV_12583	Fungi	Ascomycota	Sordariomycetes	Magnaporthales	Magnaporthaceae	Gaeumannomyces	Gaeumannomyces_caricis
ASV_15571	Fungi	Ascomycota	Sordariomycetes	Magnaporthales	Magnaporthaceae	Gaeumannomyces	Gaeumannomyces_caricis
ASV_12836	Fungi	Ascomycota	Sordariomycetes	Magnaporthales	Magnaporthaceae	Pseudophialophora	Pseudophialophora_pt_14.M.1
ASV_18934	Fungi	Ascomycota	Sordariomycetes	Magnaporthales	Magnaporthaceae	Slopeiomyces	Slopeiomyces_cylindrosporus
ASV_13076	Fungi	Ascomycota	Sordariomycetes	Magnaporthales	Magnaporthaceae		Magnaporthaceae_pt_14.M.1
ASV_14091	Fungi	Ascomycota	Sordariomycetes	Magnaporthales	Pyriculariaceae	Pyricularia	Pyricularia_pt_13.M.1
ASV_6950	Fungi	Ascomycota	Sordariomycetes	Magnaporthales	Pyriculariaceae	Pyricularia	Pyricularia_pt_17.26
ASV_7894	Fungi	Ascomycota	Sordariomycetes	Magnaporthales	Pyriculariaceae	Pyricularia	Pyricularia_pt_17.26
ASV_11246	Fungi	Ascomycota	Sordariomycetes	Magnaporthales	Pyriculariaceae	Pyricularia	Pyricularia_pt_17.26
ASV_15062	Fungi	Ascomycota	Sordariomycetes	Magnaporthales	Pyriculariaceae	Pyricularia	Pyricularia_pt_17.26
ASV_10541	Fungi	Ascomycota	Sordariomycetes	Magnaporthales	Pyriculariaceae	Pyricularia	Pyricularia_pt_17.M.2
ASV_11716	Fungi	Ascomycota	Sordariomycetes	Melanosporales	Ceratostomataceae	Harzia	Harzia_tenella
ASV_13160	Fungi	Ascomycota	Sordariomycetes	Melanosporales	Ceratostomataceae	Melanospora	Melanospora_kurssanoviana
ASV_15050	Fungi	Ascomycota	Sordariomycetes	Melanosporales	Ceratostomataceae	Melanospora	Melanospora_pt_17.M.1
ASV_15471	Fungi	Ascomycota	Sordariomycetes	Melanosporales	Ceratostomataceae	Melanospora	Melanospora_pt_17.M.2
ASV_2952	Fungi	Ascomycota	Sordariomycetes	Melanosporales	Ceratostomataceae	Microthecium	Microthecium_pt_17.M.1
ASV_14069	Fungi	Ascomycota	Sordariomycetes	Melanosporales	Ceratostomataceae	Microthecium	Microthecium_pt_17.M.2
ASV_14034	Fungi	Ascomycota	Sordariomycetes	Melanosporales	Ceratostomataceae	Microthecium	Microthecium_tenuissimum
ASV_11715	Fungi	Ascomycota	Sordariomycetes	Melanosporales	Ceratostomataceae	Microthecium	Microthecium_tenuissimum
ASV_12214	Fungi	Ascomycota	Sordariomycetes	Melanosporales	Ceratostomataceae		Ceratostomataceae_pt_17.M.1
ASV_13742	Fungi	Ascomycota	Sordariomycetes	Melanosporales		Dactylidispora	Dactylidispora_pt_17.M.1
ASV_12119	Fungi	Ascomycota	Sordariomycetes	Melanosporales		Echinusitheca	Echinusitheca_citrispora
ASV_16579	Fungi	Ascomycota	Sordariomycetes	Melanosporales			Melanosporales_pt_17.M.1
ASV_11440	Fungi	Ascomycota	Sordariomycetes	Microascales	Ceratocystidaceae	Ophiostoma	Ophiostoma_pt_5.39
ASV_6629	Fungi	Ascomycota	Sordariomycetes	Microascales	Cornuvesicaceae	Cornuvesica	Cornuvesica_pt_113.M.1
ASV_19258	Fungi	Ascomycota	Sordariomycetes	Microascales	Halosphaeriaceae		Halosphaeriaceae_pt_14.M.1
ASV_2783	Fungi	Ascomycota	Sordariomycetes	Microascales	Halosphaeriaceae		Halosphaeriaceae_pt_14.M.2
ASV_15079	Fungi	Ascomycota	Sordariomycetes	Microascales	Halosphaeriaceae		Halosphaeriaceae_pt_14.M.3
ASV_2481	Fungi	Ascomycota	Sordariomycetes	Microascales	Microascaceae	Canariomyces	Canariomyces_pt_6.M.1
ASV_15879	Fungi	Ascomycota	Sordariomycetes	Microascales	Microascaceae	Cephalotrichum	Cephalotrichum_pt_14.1
ASV_10219	Fungi	Ascomycota	Sordariomycetes	Microascales	Microascaceae	Cephalotrichum	Cephalotrichum_pt_14.1
ASV_12218	Fungi	Ascomycota	Sordariomycetes	Microascales	Microascaceae	Cephalotrichum	Cephalotrichum_pt_14.1
ASV_13749	Fungi	Ascomycota	Sordariomycetes	Microascales	Microascaceae	Cephalotrichum	Cephalotrichum_pt_14.2
ASV_12095	Fungi	Ascomycota	Sordariomycetes	Microascales	Microascaceae	Cephalotrichum	Cephalotrichum_pt_14.2
TMF497	Fungi	Ascomycota	Sordariomycetes	Microascales	Microascaceae	Cephalotrichum	Cephalotrichum_pt_14.2
TMF663	Fungi	Ascomycota	Sordariomycetes	Microascales	Microascaceae	Cephalotrichum	Cephalotrichum_pt_14.2
ASV_12789	Fungi	Ascomycota	Sordariomycetes	Microascales	Microascaceae	Cephalotrichum	Cephalotrichum_pt_14.2
ASV_4159	Fungi	Ascomycota	Sordariomycetes	Microascales	Microascaceae	Enterocarpus	Enterocarpus_grenotii
ASV_12237	Fungi	Ascomycota	Sordariomycetes	Microascales	Microascaceae	Enterocarpus	Enterocarpus_grenotii
ASV_14748	Fungi	Ascomycota	Sordariomycetes	Microascales	Microascaceae	Kernia	Kernia_columnaris
ASV_7844	Fungi	Ascomycota	Sordariomycetes	Microascales	Microascaceae	Microascus	Microascus_gracilis
ASV_15383	Fungi	Ascomycota	Sordariomycetes	Microascales	Microascaceae	Parascedosporium	Parascedosporium_pt_14.19
ASV_14446	Fungi	Ascomycota	Sordariomycetes	Microascales	Microascaceae	Parascedosporium	Parascedosporium_pt_14.19
ASV_13645	Fungi	Ascomycota	Sordariomycetes	Microascales	Microascaceae	Scopulariopsis	Scopulariopsis_pt_14.8
ASV_1921	Fungi	Ascomycota	Sordariomycetes	Microascales	Microascaceae	Wardomyces	Wardomyces_inflatus
ASV_12628	Fungi	Ascomycota	Sordariomycetes	Microascales	Microascaceae		Microascaceae_pt_14.14
ASV_14471	Fungi	Ascomycota	Sordariomycetes	Microascales	Microascaceae		Microascaceae_pt_14.14
ASV_13224	Fungi	Ascomycota	Sordariomycetes	Microascales	Microascaceae		Microascaceae_pt_14.15
ASV_11171	Fungi	Ascomycota	Sordariomycetes	Microascales	Microascaceae		Microascaceae_pt_14.18
ASV_15232	Fungi	Ascomycota	Sordariomycetes	Microascales	Microascaceae		Microascaceae_pt_14.18
ASV_8492	Fungi	Ascomycota	Sordariomycetes	Microascales	Microascaceae		Microascaceae_pt_14.7
ASV_13870	Fungi	Ascomycota	Sordariomycetes	Microascales	Microascaceae		Microascaceae_pt_14.M.1
ASV_13898	Fungi	Ascomycota	Sordariomycetes	Microascales		Cephalotrichiella	Cephalotrichiella_pt_13.15
ASV_10609	Fungi	Ascomycota	Sordariomycetes	Microascales		Cephalotrichiella	Cephalotrichiella_pt_13.15
ASV_15166	Fungi	Ascomycota	Sordariomycetes	Microascales		Cephalotrichiella	Cephalotrichiella_pt_13.M.1
ASV_14821	Fungi	Ascomycota	Sordariomycetes	Microascales			Microascales_pt_14.M.1
ASV_13838	Fungi	Ascomycota	Sordariomycetes	Myrmecridiales		Myrmecridium	Myrmecridium_junci
ASV_4287	Fungi	Ascomycota	Sordariomycetes	Myrmecridiales		Myrmecridium	Myrmecridium_pt_15.M.2
ASV_8346	Fungi	Ascomycota	Sordariomycetes	Myrmecridiales		Myrmecridium	Myrmecridium_pt_7.M.1
ASV_18932	Fungi	Ascomycota	Sordariomycetes	Ophiostomatales	Ophiostomataceae	Sporothrix	Sporothrix_pt_5.M.1
ASV_9618	Fungi	Ascomycota	Sordariomycetes	Pararamichloridiales	Pararamichloridiaceae	Pararamichloridium	Pararamichloridium_pt_14.35
ASV_7177	Fungi	Ascomycota	Sordariomycetes	Pararamichloridiales	Pararamichloridiaceae	Pararamichloridium	Pararamichloridium_pt_14.35
ASV_9137	Fungi	Ascomycota	Sordariomycetes	Pararamichloridiales	Pararamichloridiaceae	Pararamichloridium	Pararamichloridium_pt_14.M.1
ASV_15274	Fungi	Ascomycota	Sordariomycetes	Pararamichloridiales	Pararamichloridiaceae	Pararamichloridium	Pararamichloridium_pt_14.M.2
ASV_1372	Fungi	Ascomycota	Sordariomycetes	Phomatosporales			Phomatosporales_pt_5.M.1
ASV_22	Fungi	Ascomycota	Sordariomycetes	Pisorisporiales	Pisorisporiaceae	Achroceratosphaeria	Achroceratosphaeria_pt_15.M.1
ASV_6806	Fungi	Ascomycota	Sordariomycetes	Pleurotheciales	Pleurotheciaceae	Anapleurothecium	Anapleurothecium_pt_17.M.1
ASV_8400	Fungi	Ascomycota	Sordariomycetes	Pleurotheciales	Pleurotheciaceae	Pleurothecium	Pleurothecium_pt_17.M.1
ASV_6988	Fungi	Ascomycota	Sordariomycetes	Pleurotheciales	Pleurotheciaceae	Pleurothecium	Pleurothecium_pt_17.M.2
ASV_11913	Fungi	Ascomycota	Sordariomycetes	Pleurotheciales	Pleurotheciaceae	Pleurothecium	Pleurothecium_pt_17.M.3
ASV_6667	Fungi	Ascomycota	Sordariomycetes	Savoryellales	Savoryellaceae	Obliquifusoideum	Obliquifusoideum_pt_17.M.1
ASV_8820	Fungi	Ascomycota	Sordariomycetes	Sordariales	Bombardiaceae	Ramophialophora	Ramophialophora_pt_6.M.1
ASV_4185	Fungi	Ascomycota	Sordariomycetes	Sordariales	Bombardiaceae	Ramophialophora	Ramophialophora_pt_6.M.2
ASV_14017	Fungi	Ascomycota	Sordariomycetes	Sordariales	Bombardiaceae	Ramophialophora	Ramophialophora_pt_6.M.3
ASV_12655	Fungi	Ascomycota	Sordariomycetes	Sordariales	Bombardiaceae	Ramophialophora	Ramophialophora_pt_6.M.4
ASV_10183	Fungi	Ascomycota	Sordariomycetes	Sordariales	Chaetomiaceae	Arxotrichum	Arxotrichum_officinarum
ASV_14957	Fungi	Ascomycota	Sordariomycetes	Sordariales	Chaetomiaceae	Arxotrichum	Arxotrichum_officinarum
ASV_10713	Fungi	Ascomycota	Sordariomycetes	Sordariales	Chaetomiaceae	Brachychaeta	Brachychaeta_pt_6.36
ASV_18318	Fungi	Ascomycota	Sordariomycetes	Sordariales	Chaetomiaceae	Brachychaeta	Brachychaeta_pt_6.36
ASV_5471	Fungi	Ascomycota	Sordariomycetes	Sordariales	Chaetomiaceae	Chaetomidium	Chaetomidium_pt_6.M.1
ASV_10460	Fungi	Ascomycota	Sordariomycetes	Sordariales	Chaetomiaceae	Chaetomium	Chaetomium_microascoides
ASV_18068	Fungi	Ascomycota	Sordariomycetes	Sordariales	Chaetomiaceae	Chaetomium	Chaetomium_pt_6.9.2
ASV_375	Fungi	Ascomycota	Sordariomycetes	Sordariales	Chaetomiaceae	Chaetomium	Chaetomium_pt_6.9.2
ASV_3294	Fungi	Ascomycota	Sordariomycetes	Sordariales	Chaetomiaceae	Chaetomium	Chaetomium_pt_6.M.1
ASV_10894	Fungi	Ascomycota	Sordariomycetes	Sordariales	Chaetomiaceae	Chrysanthotrichum	Chrysanthotrichum_peruvianum
ASV_1453	Fungi	Ascomycota	Sordariomycetes	Sordariales	Chaetomiaceae	Collariella	Collariella_carteri
ASV_14261	Fungi	Ascomycota	Sordariomycetes	Sordariales	Chaetomiaceae	Collariella	Collariella_pt_6.26
ASV_14202	Fungi	Ascomycota	Sordariomycetes	Sordariales	Chaetomiaceae	Collariella	Collariella_pt_6.26
ASV_6498	Fungi	Ascomycota	Sordariomycetes	Sordariales	Chaetomiaceae	Humicola	Humicola_fuscoatra
ASV_15911	Fungi	Ascomycota	Sordariomycetes	Sordariales	Chaetomiaceae	Humicola	Humicola_mutabilis
ASV_13979	Fungi	Ascomycota	Sordariomycetes	Sordariales	Chaetomiaceae	Humicola	Humicola_mutabilis
ASV_12795	Fungi	Ascomycota	Sordariomycetes	Sordariales	Chaetomiaceae	Humicola	Humicola_mutabilis
ASV_11971	Fungi	Ascomycota	Sordariomycetes	Sordariales	Chaetomiaceae	Humicola	Humicola_mutabilis
ASV_11080	Fungi	Ascomycota	Sordariomycetes	Sordariales	Chaetomiaceae	Humicola	Humicola_mutabilis
ASV_5884	Fungi	Ascomycota	Sordariomycetes	Sordariales	Chaetomiaceae	Humicola	Humicola_nigrescens
ASV_15773	Fungi	Ascomycota	Sordariomycetes	Sordariales	Chaetomiaceae	Humicola	Humicola_phialophoroides
ASV_11005	Fungi	Ascomycota	Sordariomycetes	Sordariales	Chaetomiaceae	Humicola	Humicola_pt_6.M.1
ASV_11448	Fungi	Ascomycota	Sordariomycetes	Sordariales	Chaetomiaceae	Humicola	Humicola_pt_6.M.2
ASV_19229	Fungi	Ascomycota	Sordariomycetes	Sordariales	Chaetomiaceae	Parachaetomium	Parachaetomium_pt_6.10
ASV_11807	Fungi	Ascomycota	Sordariomycetes	Sordariales	Chaetomiaceae	Parachaetomium	Parachaetomium_pt_6.10
TMF1353	Fungi	Ascomycota	Sordariomycetes	Sordariales	Chaetomiaceae	Subramaniula	Subramaniula_cristata
ASV_18055	Fungi	Ascomycota	Sordariomycetes	Sordariales	Chaetomiaceae	Tengochaeta	Tengochaeta_pt_6.M.1
ASV_12187	Fungi	Ascomycota	Sordariomycetes	Sordariales	Chaetomiaceae	Thermochaetoides	Thermochaetoides_dissita
ASV_11538	Fungi	Ascomycota	Sordariomycetes	Sordariales	Chaetomiaceae	Thermochaetoides	Thermochaetoides_dissita
ASV_5755	Fungi	Ascomycota	Sordariomycetes	Sordariales	Chaetomiaceae		Chaetomiaceae_pt_6.22
ASV_3126	Fungi	Ascomycota	Sordariomycetes	Sordariales	Chaetomiaceae		Chaetomiaceae_pt_6.22
ASV_5578	Fungi	Ascomycota	Sordariomycetes	Sordariales	Chaetomiaceae		Chaetomiaceae_pt_6.22
ASV_17684	Fungi	Ascomycota	Sordariomycetes	Sordariales	Chaetomiaceae		Chaetomiaceae_pt_6.22
ASV_12757	Fungi	Ascomycota	Sordariomycetes	Sordariales	Chaetomiaceae		Chaetomiaceae_pt_6.32
ASV_13301	Fungi	Ascomycota	Sordariomycetes	Sordariales	Chaetomiaceae		Chaetomiaceae_pt_6.32
ASV_17939	Fungi	Ascomycota	Sordariomycetes	Sordariales	Chaetomiaceae		Chaetomiaceae_pt_6.32
ASV_4650	Fungi	Ascomycota	Sordariomycetes	Sordariales	Chaetomiaceae		Chaetomiaceae_pt_6.33
ASV_12333	Fungi	Ascomycota	Sordariomycetes	Sordariales	Chaetomiaceae		Chaetomiaceae_pt_6.33
ASV_16502	Fungi	Ascomycota	Sordariomycetes	Sordariales	Chaetomiaceae		Chaetomiaceae_pt_6.33
ASV_5485	Fungi	Ascomycota	Sordariomycetes	Sordariales	Chaetomiaceae		Chaetomiaceae_pt_6.4
ASV_14005	Fungi	Ascomycota	Sordariomycetes	Sordariales	Chaetomiaceae		Chaetomiaceae_pt_6.M.1
ASV_10373	Fungi	Ascomycota	Sordariomycetes	Sordariales	Chaetomiaceae		Chaetomiaceae_pt_6.M.2
ASV_8493	Fungi	Ascomycota	Sordariomycetes	Sordariales	Chaetomiaceae		Chaetomiaceae_pt_6.M.3
ASV_12127	Fungi	Ascomycota	Sordariomycetes	Sordariales	Chaetomiaceae		Chaetomiaceae_pt_6.M.4
ASV_14301	Fungi	Ascomycota	Sordariomycetes	Sordariales	Chaetomiaceae		Chaetomiaceae_pt_6.M.5
ASV_519	Fungi	Ascomycota	Sordariomycetes	Sordariales	Chaetomiaceae		Chaetomiaceae_pt_6.M.6
ASV_9648	Fungi	Ascomycota	Sordariomycetes	Sordariales	Diplogelasinosporaceae	Diplogelasinospora	Diplogelasinospora_grovesii
ASV_4447	Fungi	Ascomycota	Sordariomycetes	Sordariales	Diplogelasinosporaceae	Diplogelasinospora	Diplogelasinospora_pt_6.M.1
ASV_19318	Fungi	Ascomycota	Sordariomycetes	Sordariales	Helminthosphaeriaceae	Helminthosphaeria	Helminthosphaeria_pt_14.37
ASV_1747	Fungi	Ascomycota	Sordariomycetes	Sordariales	Helminthosphaeriaceae	Helminthosphaeria	Helminthosphaeria_pt_14.37
ASV_2185	Fungi	Ascomycota	Sordariomycetes	Sordariales	Helminthosphaeriaceae	Helminthosphaeria	Helminthosphaeria_pt_14.37
ASV_13858	Fungi	Ascomycota	Sordariomycetes	Sordariales	Helminthosphaeriaceae	Helminthosphaeria	Helminthosphaeria_pt_17.M.1
ASV_3774	Fungi	Ascomycota	Sordariomycetes	Sordariales	Lasiosphaeriaceae	Apiosordaria	Apiosordaria_pt_6.M.1
ASV_8570	Fungi	Ascomycota	Sordariomycetes	Sordariales	Lasiosphaeriaceae	Lasiosphaeria	Lasiosphaeria_pt_6.60
ASV_8246	Fungi	Ascomycota	Sordariomycetes	Sordariales	Lasiosphaeriaceae	Lasiosphaeria	Lasiosphaeria_pt_6.60
ASV_9419	Fungi	Ascomycota	Sordariomycetes	Sordariales	Lasiosphaeriaceae	Lasiosphaeria	Lasiosphaeria_pt_6.M.1
ASV_8866	Fungi	Ascomycota	Sordariomycetes	Sordariales	Lasiosphaeriaceae	Lasiosphaeria	Lasiosphaeria_pt_6.M.2
ASV_1614	Fungi	Ascomycota	Sordariomycetes	Sordariales	Lasiosphaeriaceae	Schizothecium	Schizothecium_pt_17.M.2
ASV_16937	Fungi	Ascomycota	Sordariomycetes	Sordariales	Lasiosphaeriaceae	Schizothecium	Schizothecium_pt_17.M.3
ASV_10961	Fungi	Ascomycota	Sordariomycetes	Sordariales	Lasiosphaeriaceae	Schizothecium	Schizothecium_pt_6.M.1
ASV_11268	Fungi	Ascomycota	Sordariomycetes	Sordariales	Lasiosphaeriaceae	Zopfiella	Zopfiella_pt_6.58
ASV_10694	Fungi	Ascomycota	Sordariomycetes	Sordariales	Neoschizotheciaceae	Apodus	Apodus_deciduus
ASV_11987	Fungi	Ascomycota	Sordariomycetes	Sordariales	Neoschizotheciaceae	Apodus	Apodus_deciduus
ASV_12183	Fungi	Ascomycota	Sordariomycetes	Sordariales	Neoschizotheciaceae	Apodus	Apodus_deciduus
ASV_14864	Fungi	Ascomycota	Sordariomycetes	Sordariales	Neoschizotheciaceae	Apodus	Apodus_pt_6.73
ASV_12397	Fungi	Ascomycota	Sordariomycetes	Sordariales	Neoschizotheciaceae	Apodus	Apodus_pt_6.73
ASV_11706	Fungi	Ascomycota	Sordariomycetes	Sordariales	Neoschizotheciaceae	Apodus	Apodus_pt_6.73
ASV_12830	Fungi	Ascomycota	Sordariomycetes	Sordariales	Neoschizotheciaceae	Apodus	Apodus_pt_6.74.2
ASV_3875	Fungi	Ascomycota	Sordariomycetes	Sordariales	Neoschizotheciaceae	Apodus	Apodus_pt_6.74.2
ASV_8277	Fungi	Ascomycota	Sordariomycetes	Sordariales	Neoschizotheciaceae	Apodus	Apodus_pt_6.M.1
ASV_15411	Fungi	Ascomycota	Sordariomycetes	Sordariales	Neoschizotheciaceae	Apodus	Apodus_pt_6.M.2
ASV_13611	Fungi	Ascomycota	Sordariomycetes	Sordariales	Neoschizotheciaceae	Apodus	Apodus_pt_6.M.3
ASV_9755	Fungi	Ascomycota	Sordariomycetes	Sordariales	Neoschizotheciaceae	Apodus	Apodus_pt_6.M.4
ASV_11468	Fungi	Ascomycota	Sordariomycetes	Sordariales	Neoschizotheciaceae	Cercophora	Cercophora_fici
ASV_15810	Fungi	Ascomycota	Sordariomycetes	Sordariales	Neoschizotheciaceae	Cercophora	Cercophora_fici
ASV_8568	Fungi	Ascomycota	Sordariomycetes	Sordariales	Neoschizotheciaceae	Cercophora	Cercophora_pt_6.M.1
ASV_14778	Fungi	Ascomycota	Sordariomycetes	Sordariales	Neoschizotheciaceae	Cercophora	Cercophora_pt_6.M.2
ASV_5609	Fungi	Ascomycota	Sordariomycetes	Sordariales	Neoschizotheciaceae	Cercophora	Cercophora_pt_6.M.3
ASV_3146	Fungi	Ascomycota	Sordariomycetes	Sordariales	Neoschizotheciaceae	Echria	Echria_pt_6.M.1
ASV_12747	Fungi	Ascomycota	Sordariomycetes	Sordariales	Neoschizotheciaceae	Echria	Echria_pt_6.M.2
ASV_16087	Fungi	Ascomycota	Sordariomycetes	Sordariales	Neoschizotheciaceae	Echria	Echria_pt_6.M.3
ASV_14568	Fungi	Ascomycota	Sordariomycetes	Sordariales	Neoschizotheciaceae	Echria	Echria_pt_6.M.4
ASV_14583	Fungi	Ascomycota	Sordariomycetes	Sordariales	Neoschizotheciaceae	Immersiella	Immersiella_pt_6.M.1
ASV_12458	Fungi	Ascomycota	Sordariomycetes	Sordariales	Podosporaceae	Cladorrhinum	Cladorrhinum_globisporum
ASV_12139	Fungi	Ascomycota	Sordariomycetes	Sordariales	Podosporaceae	Cladorrhinum	Cladorrhinum_globisporum
ASV_11994	Fungi	Ascomycota	Sordariomycetes	Sordariales	Podosporaceae	Cladorrhinum	Cladorrhinum_globisporum
ASV_11564	Fungi	Ascomycota	Sordariomycetes	Sordariales	Podosporaceae	Cladorrhinum	Cladorrhinum_pt_6.M.1
ASV_13842	Fungi	Ascomycota	Sordariomycetes	Sordariales	Podosporaceae	Cladorrhinum	Cladorrhinum_pt_6.M.2
ASV_10645	Fungi	Ascomycota	Sordariomycetes	Sordariales	Podosporaceae	Podospora	Podospora_pt_14.M.9
ASV_12817	Fungi	Ascomycota	Sordariomycetes	Sordariales	Podosporaceae	Podospora	Podospora_pt_15.M.10
ASV_14426	Fungi	Ascomycota	Sordariomycetes	Sordariales	Podosporaceae	Podospora	Podospora_pt_6.57
ASV_14931	Fungi	Ascomycota	Sordariomycetes	Sordariales	Podosporaceae	Podospora	Podospora_pt_6.57
ASV_15292	Fungi	Ascomycota	Sordariomycetes	Sordariales	Podosporaceae	Podospora	Podospora_pt_6.67
ASV_10289	Fungi	Ascomycota	Sordariomycetes	Sordariales	Podosporaceae	Podospora	Podospora_pt_6.67
ASV_13967	Fungi	Ascomycota	Sordariomycetes	Sordariales	Podosporaceae	Podospora	Podospora_pt_6.M.1
ASV_4134	Fungi	Ascomycota	Sordariomycetes	Sordariales	Podosporaceae	Podospora	Podospora_pt_6.M.2
ASV_16167	Fungi	Ascomycota	Sordariomycetes	Sordariales	Podosporaceae	Podospora	Podospora_pt_6.M.3
ASV_11973	Fungi	Ascomycota	Sordariomycetes	Sordariales	Podosporaceae	Podospora	Podospora_pt_6.M.4
ASV_4854	Fungi	Ascomycota	Sordariomycetes	Sordariales	Podosporaceae	Podospora	Podospora_pt_6.M.5
ASV_13718	Fungi	Ascomycota	Sordariomycetes	Sordariales	Podosporaceae	Podospora	Podospora_pt_6.M.6
ASV_10425	Fungi	Ascomycota	Sordariomycetes	Sordariales	Podosporaceae	Podospora	Podospora_pt_6.M.7
ASV_11713	Fungi	Ascomycota	Sordariomycetes	Sordariales	Podosporaceae	Podospora	Podospora_pt_6.M.8
ASV_12113	Fungi	Ascomycota	Sordariomycetes	Sordariales	Schizotheciaceae	Lundqvistomyces	Lundqvistomyces_pt_6.70
ASV_11812	Fungi	Ascomycota	Sordariomycetes	Sordariales	Schizotheciaceae	Lundqvistomyces	Lundqvistomyces_pt_6.70
ASV_10666	Fungi	Ascomycota	Sordariomycetes	Sordariales	Sordariaceae	Gelasinospora	Gelasinospora_hippopotama
ASV_5750	Fungi	Ascomycota	Sordariomycetes	Sordariales	Sordariaceae	Sordaria	Sordaria_pt_6.65
ASV_12285	Fungi	Ascomycota	Sordariomycetes	Sordariales			Sordariales_pt_15.6
ASV_12382	Fungi	Ascomycota	Sordariomycetes	Sordariales			Sordariales_pt_15.6
ASV_9659	Fungi	Ascomycota	Sordariomycetes	Sordariales			Sordariales_pt_15.M.14
ASV_1037	Fungi	Ascomycota	Sordariomycetes	Sordariales			Sordariales_pt_17.19
ASV_3145	Fungi	Ascomycota	Sordariomycetes	Sordariales			Sordariales_pt_17.19
ASV_5508	Fungi	Ascomycota	Sordariomycetes	Sordariales			Sordariales_pt_17.19
ASV_3903	Fungi	Ascomycota	Sordariomycetes	Sordariales			Sordariales_pt_17.20
ASV_2609	Fungi	Ascomycota	Sordariomycetes	Sordariales			Sordariales_pt_17.20
ASV_3732	Fungi	Ascomycota	Sordariomycetes	Sordariales			Sordariales_pt_17.21
ASV_17720	Fungi	Ascomycota	Sordariomycetes	Sordariales			Sordariales_pt_17.21
ASV_12600	Fungi	Ascomycota	Sordariomycetes	Sordariales			Sordariales_pt_17.M.15
ASV_12011	Fungi	Ascomycota	Sordariomycetes	Sordariales			Sordariales_pt_17.M.16
ASV_11589	Fungi	Ascomycota	Sordariomycetes	Sordariales			Sordariales_pt_17.M.17
ASV_15291	Fungi	Ascomycota	Sordariomycetes	Sordariales			Sordariales_pt_17.M.18
ASV_4473	Fungi	Ascomycota	Sordariomycetes	Sordariales			Sordariales_pt_17.M.19
ASV_11387	Fungi	Ascomycota	Sordariomycetes	Sordariales			Sordariales_pt_17.M.20
ASV_5970	Fungi	Ascomycota	Sordariomycetes	Sordariales			Sordariales_pt_17.M.21
ASV_3927	Fungi	Ascomycota	Sordariomycetes	Sordariales			Sordariales_pt_17.M.22
ASV_8126	Fungi	Ascomycota	Sordariomycetes	Sordariales			Sordariales_pt_6.62
ASV_14247	Fungi	Ascomycota	Sordariomycetes	Sordariales			Sordariales_pt_6.62
TMF1618	Fungi	Ascomycota	Sordariomycetes	Sordariales			Sordariales_pt_6.63
TMF1617	Fungi	Ascomycota	Sordariomycetes	Sordariales			Sordariales_pt_6.63
ASV_15763	Fungi	Ascomycota	Sordariomycetes	Sordariales			Sordariales_pt_6.65
ASV_18823	Fungi	Ascomycota	Sordariomycetes	Sordariales			Sordariales_pt_6.65
ASV_2147	Fungi	Ascomycota	Sordariomycetes	Sordariales			Sordariales_pt_6.65
ASV_18437	Fungi	Ascomycota	Sordariomycetes	Sordariales			Sordariales_pt_6.65
ASV_17914	Fungi	Ascomycota	Sordariomycetes	Sordariales			Sordariales_pt_6.65
ASV_6469	Fungi	Ascomycota	Sordariomycetes	Sordariales			Sordariales_pt_6.65
ASV_10785	Fungi	Ascomycota	Sordariomycetes	Sordariales			Sordariales_pt_6.66
ASV_14132	Fungi	Ascomycota	Sordariomycetes	Sordariales			Sordariales_pt_6.68
ASV_12661	Fungi	Ascomycota	Sordariomycetes	Sordariales			Sordariales_pt_6.68
ASV_4181	Fungi	Ascomycota	Sordariomycetes	Sordariales			Sordariales_pt_6.76
ASV_9056	Fungi	Ascomycota	Sordariomycetes	Sordariales			Sordariales_pt_6.76
ASV_15008	Fungi	Ascomycota	Sordariomycetes	Sordariales			Sordariales_pt_6.78
ASV_11000	Fungi	Ascomycota	Sordariomycetes	Sordariales			Sordariales_pt_6.78
ASV_12656	Fungi	Ascomycota	Sordariomycetes	Sordariales			Sordariales_pt_6.79
ASV_11444	Fungi	Ascomycota	Sordariomycetes	Sordariales			Sordariales_pt_6.79
ASV_18762	Fungi	Ascomycota	Sordariomycetes	Sordariales			Sordariales_pt_6.M.1
ASV_8078	Fungi	Ascomycota	Sordariomycetes	Sordariales			Sordariales_pt_6.M.10
ASV_16057	Fungi	Ascomycota	Sordariomycetes	Sordariales			Sordariales_pt_6.M.11
ASV_12434	Fungi	Ascomycota	Sordariomycetes	Sordariales			Sordariales_pt_6.M.12
ASV_5703	Fungi	Ascomycota	Sordariomycetes	Sordariales			Sordariales_pt_6.M.13
ASV_8389	Fungi	Ascomycota	Sordariomycetes	Sordariales			Sordariales_pt_6.M.2
ASV_13963	Fungi	Ascomycota	Sordariomycetes	Sordariales			Sordariales_pt_6.M.3
ASV_12361	Fungi	Ascomycota	Sordariomycetes	Sordariales			Sordariales_pt_6.M.4
ASV_8238	Fungi	Ascomycota	Sordariomycetes	Sordariales			Sordariales_pt_6.M.5
ASV_12441	Fungi	Ascomycota	Sordariomycetes	Sordariales			Sordariales_pt_6.M.6
ASV_12140	Fungi	Ascomycota	Sordariomycetes	Sordariales			Sordariales_pt_6.M.7
ASV_8082	Fungi	Ascomycota	Sordariomycetes	Sordariales			Sordariales_pt_6.M.8
ASV_8592	Fungi	Ascomycota	Sordariomycetes	Sordariales			Sordariales_pt_6.M.9
ASV_15485	Fungi	Ascomycota	Sordariomycetes	Togniniales	Togniniaceae	Phaeoacremonium	Phaeoacremonium_pt_16.29
ASV_1437	Fungi	Ascomycota	Sordariomycetes	Togniniales	Togniniaceae	Phaeoacremonium	Phaeoacremonium_pt_16.M.1
ASV_8116	Fungi	Ascomycota	Sordariomycetes	Trichosphaeriales	Trichosphaeriaceae	Brachysporium	Brachysporium_pt_15.M.1
ASV_9854	Fungi	Ascomycota	Sordariomycetes	Trichosphaeriales	Trichosphaeriaceae	Brachysporium	Brachysporium_pt_15.M.2
ASV_14744	Fungi	Ascomycota	Sordariomycetes	Xenospadicoidales	Xenospadicoidaceae	Pseudodiplococcium	Pseudodiplococcium_pt_15.M.1
ASV_11260	Fungi	Ascomycota	Sordariomycetes	Xenospadicoidales	Xenospadicoidaceae	Pseudodiplococcium	Pseudodiplococcium_pt_15.M.2
ASV_14525	Fungi	Ascomycota	Sordariomycetes	Xenospadicoidales	Xenospadicoidaceae	Pseudodiplococcium	Pseudodiplococcium_pt_15.M.3
ASV_14593	Fungi	Ascomycota	Sordariomycetes	Xylariales	Diatrypaceae	Diatrype	Diatrype_stigma
ASV_14248	Fungi	Ascomycota	Sordariomycetes	Xylariales	Diatrypaceae	Monosporascus	Monosporascus_pt_26.M.1
ASV_3749	Fungi	Ascomycota	Sordariomycetes	Xylariales	Diatrypaceae	Monosporascus	Monosporascus_pt_26.M.2
ASV_14544	Fungi	Ascomycota	Sordariomycetes	Xylariales	Diatrypaceae	Monosporascus	Monosporascus_pt_26.M.3
ASV_8952	Fungi	Ascomycota	Sordariomycetes	Xylariales	Diatrypaceae		Diatrypaceae_pt_26.3
ASV_11961	Fungi	Ascomycota	Sordariomycetes	Xylariales	Fasciatisporaceae	Fasciatispora	Fasciatispora_pt_19.M.1
ASV_9323	Fungi	Ascomycota	Sordariomycetes	Xylariales	Hypoxylaceae	Annulohypoxylon	Annulohypoxylon_pt_19.M.1
KJ937001	Fungi	Ascomycota	Sordariomycetes	Xylariales	Hypoxylaceae	Daldinia	Daldinia_loculata
KJ937002	Fungi	Ascomycota	Sordariomycetes	Xylariales	Hypoxylaceae	Daldinia	Daldinia_loculata
ASV_11859	Fungi	Ascomycota	Sordariomycetes	Xylariales	Hypoxylaceae	Daldinia	Daldinia_vernicosa
ASV_9285	Fungi	Ascomycota	Sordariomycetes	Xylariales	Lopadostomataceae	Lopadostoma	Lopadostoma_pt_26.M.1
ASV_7900	Fungi	Ascomycota	Sordariomycetes	Xylariales	Lopadostomataceae	Lopadostoma	Lopadostoma_pt_26.M.2
ASV_7612	Fungi	Ascomycota	Sordariomycetes	Xylariales	Lopadostomataceae	Lopadostoma	Lopadostoma_pt_26.M.3
ASV_2964	Fungi	Ascomycota	Sordariomycetes	Xylariales	Lopadostomataceae	Lopadostoma	Lopadostoma_pt_26.M.4
ASV_15528	Fungi	Ascomycota	Sordariomycetes	Xylariales	Nothodactylariaceae	Nothodactylaria	Nothodactylaria_pt_18.M.1
ASV_8652	Fungi	Ascomycota	Sordariomycetes	Xylariales	Nothodactylariaceae	Nothodactylaria	Nothodactylaria_pt_18.M.2
ASV_15040	Fungi	Ascomycota	Sordariomycetes	Xylariales	Vamsapriyaceae	Paravamsapriya	Paravamsapriya_pt_26.M.1
ASV_11880	Fungi	Ascomycota	Sordariomycetes	Xylariales	Vamsapriyaceae	Paravamsapriya	Paravamsapriya_pt_26.M.2
ASV_17886	Fungi	Ascomycota	Sordariomycetes	Xylariales	Vamsapriyaceae	Paravamsapriya	Paravamsapriya_pt_64.M.10
ASV_17811	Fungi	Ascomycota	Sordariomycetes	Xylariales	Vamsapriyaceae	Paravamsapriya	Paravamsapriya_pt_64.M.11
ASV_5155	Fungi	Ascomycota	Sordariomycetes	Xylariales	Vamsapriyaceae	Paravamsapriya	Paravamsapriya_pt_64.M.12
ASV_1470	Fungi	Ascomycota	Sordariomycetes	Xylariales	Vamsapriyaceae	Paravamsapriya	Paravamsapriya_pt_64.M.13
ASV_4892	Fungi	Ascomycota	Sordariomycetes	Xylariales	Vamsapriyaceae	Paravamsapriya	Paravamsapriya_pt_64.M.14
ASV_128	Fungi	Ascomycota	Sordariomycetes	Xylariales	Vamsapriyaceae	Paravamsapriya	Paravamsapriya_pt_64.M.3
ASV_5965	Fungi	Ascomycota	Sordariomycetes	Xylariales	Vamsapriyaceae	Paravamsapriya	Paravamsapriya_pt_64.M.4
ASV_18197	Fungi	Ascomycota	Sordariomycetes	Xylariales	Vamsapriyaceae	Paravamsapriya	Paravamsapriya_pt_64.M.5
ASV_75	Fungi	Ascomycota	Sordariomycetes	Xylariales	Vamsapriyaceae	Paravamsapriya	Paravamsapriya_pt_64.M.6
ASV_17079	Fungi	Ascomycota	Sordariomycetes	Xylariales	Vamsapriyaceae	Paravamsapriya	Paravamsapriya_pt_64.M.7
ASV_116	Fungi	Ascomycota	Sordariomycetes	Xylariales	Vamsapriyaceae	Paravamsapriya	Paravamsapriya_pt_64.M.8
ASV_49	Fungi	Ascomycota	Sordariomycetes	Xylariales	Vamsapriyaceae	Paravamsapriya	Paravamsapriya_pt_64.M.9
ASV_15251	Fungi	Ascomycota	Sordariomycetes	Xylariales	Xylariaceae	Anthostomella	Anthostomella_pt_19.M.1
ASV_8047	Fungi	Ascomycota	Sordariomycetes	Xylariales	Xylariaceae	Anthostomella	Anthostomella_pt_26.M.2
ASV_14363	Fungi	Ascomycota	Sordariomycetes	Xylariales	Xylariaceae	Anthostomella	Anthostomella_pt_26.M.3
ASV_18752	Fungi	Ascomycota	Sordariomycetes	Xylariales	Xylariaceae	Anthostomella	Anthostomella_pt_26.M.4
ASV_11601	Fungi	Ascomycota	Sordariomycetes	Xylariales	Xylariaceae	Anthostomella	Anthostomella_pt_26.M.5
ASV_1202	Fungi	Ascomycota	Sordariomycetes	Xylariales	Xylariaceae	Anthostomella	Anthostomella_pt_26.M.6
ASV_17984	Fungi	Ascomycota	Sordariomycetes	Xylariales	Xylariaceae	Anthostomelloides	Anthostomelloides_pt_19.M.1
ASV_15037	Fungi	Ascomycota	Sordariomycetes	Xylariales	Xylariaceae	Calceomyces	Calceomyces_pt_26.M.1
ASV_4895	Fungi	Ascomycota	Sordariomycetes	Xylariales	Xylariaceae	Hansfordia	Hansfordia_pt_26.M.1
ASV_9265	Fungi	Ascomycota	Sordariomycetes	Xylariales	Xylariaceae	Nemania	Nemania_pt_19.6
ASV_9387	Fungi	Ascomycota	Sordariomycetes	Xylariales	Xylariaceae	Nemania	Nemania_pt_19.6
ASV_7905	Fungi	Ascomycota	Sordariomycetes	Xylariales	Xylariaceae	Nemania	Nemania_pt_19.6
ASV_9013	Fungi	Ascomycota	Sordariomycetes	Xylariales	Xylariaceae	Nemania	Nemania_pt_19.6
ASV_7658	Fungi	Ascomycota	Sordariomycetes	Xylariales	Xylariaceae	Nemania	Nemania_pt_19.7
ASV_9012	Fungi	Ascomycota	Sordariomycetes	Xylariales	Xylariaceae	Nemania	Nemania_pt_19.7
ASV_12965	Fungi	Ascomycota	Sordariomycetes	Xylariales	Xylariaceae	Nemania	Nemania_pt_19.M.1
ASV_16646	Fungi	Ascomycota	Sordariomycetes	Xylariales	Xylariaceae	Virgaria	Virgaria_nigra
ASV_16921	Fungi	Ascomycota	Sordariomycetes	Xylariales	Xylariaceae	Virgaria	Virgaria_nigra
ASV_14895	Fungi	Ascomycota	Sordariomycetes	Xylariales	Xylariaceae	Virgaria	Virgaria_pt_26.58
ASV_13120	Fungi	Ascomycota	Sordariomycetes	Xylariales	Xylariaceae	Virgaria	Virgaria_pt_26.58
ASV_73	Fungi	Ascomycota	Sordariomycetes	Xylariales	Xylariaceae	Xylaria	Xylaria_pt_19.3
ASV_5052	Fungi	Ascomycota	Sordariomycetes	Xylariales	Xylariaceae	Xylaria	Xylaria_pt_19.3
ASV_8155	Fungi	Ascomycota	Sordariomycetes	Xylariales	Xylariaceae	Xylaria	Xylaria_pt_19.8
ASV_14909	Fungi	Ascomycota	Sordariomycetes	Xylariales	Xylariaceae	Xylaria	Xylaria_pt_19.8
ASV_4651	Fungi	Ascomycota	Sordariomycetes	Xylariales	Xylariaceae	Xylaria	Xylaria_pt_19.M.1
ASV_18228	Fungi	Ascomycota	Sordariomycetes	Xylariales	Xylariaceae	Xylaria	Xylaria_pt_19.M.2
ASV_16019	Fungi	Ascomycota	Sordariomycetes	Xylariales	Xylariaceae	Xylaria	Xylaria_pt_19.M.3
ASV_8460	Fungi	Ascomycota	Sordariomycetes	Xylariales	Xylariaceae	Xylaria	Xylaria_pt_19.M.4
ASV_13283	Fungi	Ascomycota	Sordariomycetes	Xylariales	Xylariaceae	Xylaria	Xylaria_pt_19.M.5
ASV_13304	Fungi	Ascomycota	Sordariomycetes	Xylariales	Xylariaceae	Xylaria	Xylaria_pt_19.M.6
ASV_3406	Fungi	Ascomycota	Sordariomycetes	Xylariales	Xylariaceae	Xylaria	Xylaria_pt_19.M.7
ASV_4790	Fungi	Ascomycota	Sordariomycetes	Xylariales	Xylariaceae	Xylaria	Xylaria_pt_19.M.8
ASV_9144	Fungi	Ascomycota	Sordariomycetes	Xylariales	Xylariaceae		Xylariaceae_pt_19.M.1
ASV_9595	Fungi	Ascomycota	Sordariomycetes	Xylariales	Xylariaceae		Xylariaceae_pt_19.M.2
ASV_12635	Fungi	Ascomycota	Sordariomycetes	Xylariales	Xylariaceae		Xylariaceae_pt_19.M.3
ASV_2915	Fungi	Ascomycota	Sordariomycetes	Xylariales		Paraidriella	Paraidriella_pt_18.M.1
ASV_12403	Fungi	Ascomycota	Sordariomycetes	Xylariales			Xylariales_pt_18.M.1
ASV_8914	Fungi	Ascomycota	Sordariomycetes	Xylariales			Xylariales_pt_26.M.2
ASV_8276	Fungi	Ascomycota	Sordariomycetes		Apiosporaceae	Arthrinium	Arthrinium_pt_18.M.1
ASV_13273	Fungi	Ascomycota	Sordariomycetes		Apiosporaceae		Apiosporaceae_pt_18.M.1
ASV_7461	Fungi	Ascomycota	Sordariomycetes		Campylosporaceae	Campylospora	Campylospora_pt_12.M.1
ASV_1971	Fungi	Ascomycota	Sordariomycetes		Campylosporaceae	Campylospora	Campylospora_pt_13.M.2
ASV_18079	Fungi	Ascomycota	Sordariomycetes		Rhamphoriaceae	Rhamphoriopsis	Rhamphoriopsis_pt_15.M.1
ASV_18302	Fungi	Ascomycota	Sordariomycetes		Rhamphoriaceae	Rhamphoriopsis	Rhamphoriopsis_pt_15.M.2
ASV_15405	Fungi	Ascomycota	Sordariomycetes		Rhamphoriaceae	Xylolentia	Xylolentia_pt_15.M.1
ASV_3976	Fungi	Ascomycota	Sordariomycetes		Thyridiaceae	Thyridium	Thyridium_pt_15.M.1
ASV_14237	Fungi	Ascomycota	Sordariomycetes			Ascotaiwania	Ascotaiwania_pt_17.M.1
ASV_12933	Fungi	Ascomycota	Sordariomycetes			Chlamydocillium	Chlamydocillium_pt_12.68
ASV_15265	Fungi	Ascomycota	Sordariomycetes			Chlamydocillium	Chlamydocillium_pt_12.68
TMF827	Fungi	Ascomycota	Sordariomycetes			Chlorocillium	Chlorocillium_pt_13.M.1
TMF490	Fungi	Ascomycota	Sordariomycetes			Endophragmiella	Endophragmiella_pt_15.8
TMF441	Fungi	Ascomycota	Sordariomycetes			Endophragmiella	Endophragmiella_pt_15.8
ASV_18009	Fungi	Ascomycota	Sordariomycetes			Endophragmiella	Endophragmiella_pt_15.8
TMF488	Fungi	Ascomycota	Sordariomycetes			Endophragmiella	Endophragmiella_pt_15.8
ASV_6638	Fungi	Ascomycota	Sordariomycetes			Endophragmiella	Endophragmiella_pt_15.9
ASV_9632	Fungi	Ascomycota	Sordariomycetes			Endophragmiella	Endophragmiella_pt_15.9
ASV_14464	Fungi	Ascomycota	Sordariomycetes			Endophragmiella	Endophragmiella_pt_15.9
ASV_3078	Fungi	Ascomycota	Sordariomycetes			Endophragmiella	Endophragmiella_pt_15.M.1
ASV_5294	Fungi	Ascomycota	Sordariomycetes			Endophragmiella	Endophragmiella_pt_15.M.2
ASV_5448	Fungi	Ascomycota	Sordariomycetes			Fantasmomyces	Fantasmomyces_pt_26.M.1
ASV_19375	Fungi	Ascomycota	Sordariomycetes			Fantasmomyces	Fantasmomyces_pt_26.M.2
ASV_10247	Fungi	Ascomycota	Sordariomycetes			Melomastia	Melomastia_pt_62.M.1
ASV_4591	Fungi	Ascomycota	Sordariomycetes			Myxocephala	Myxocephala_albida
ASV_5413	Fungi	Ascomycota	Sordariomycetes			Nigrospora	Nigrospora_chinensis
ASV_10930	Fungi	Ascomycota	Sordariomycetes			Nigrospora	Nigrospora_pt_18.M.1
ASV_10395	Fungi	Ascomycota	Sordariomycetes			Nigrospora	Nigrospora_pt_18.M.2
ASV_10340	Fungi	Ascomycota	Sordariomycetes			Nigrospora	Nigrospora_pt_18.M.3
ASV_13684	Fungi	Ascomycota	Sordariomycetes			Nigrospora	Nigrospora_pt_18.M.4
ASV_10773	Fungi	Ascomycota	Sordariomycetes			Xylomelasma	Xylomelasma_sordida
ASV_14874	Fungi	Ascomycota	Sordariomycetes				Sordariomycetes_pt_12.M.1
ASV_6606	Fungi	Ascomycota	Sordariomycetes				Sordariomycetes_pt_12.M.2
ASV_9703	Fungi	Ascomycota	Sordariomycetes				Sordariomycetes_pt_12.M.3
ASV_13122	Fungi	Ascomycota	Sordariomycetes				Sordariomycetes_pt_13.M.4
ASV_6514	Fungi	Ascomycota	Sordariomycetes				Sordariomycetes_pt_13.M.5
ASV_13376	Fungi	Ascomycota	Sordariomycetes				Sordariomycetes_pt_13.M.6
ASV_10502	Fungi	Ascomycota	Sordariomycetes				Sordariomycetes_pt_15.M.7
ASV_8435	Fungi	Ascomycota	Sordariomycetes				Sordariomycetes_pt_17.M.8
ASV_12274	Fungi	Ascomycota	Sordariomycetes				Sordariomycetes_pt_17.M.9
ASV_15214	Fungi	Ascomycota	Sordariomycetes				Sordariomycetes_pt_18.M.10
ASV_8345	Fungi	Ascomycota	Sordariomycetes				Sordariomycetes_pt_26.27
ASV_9327	Fungi	Ascomycota	Sordariomycetes				Sordariomycetes_pt_26.27
ASV_7733	Fungi	Ascomycota	Sordariomycetes				Sordariomycetes_pt_26.27
ASV_14048	Fungi	Ascomycota	Sordariomycetes				Sordariomycetes_pt_26.28
ASV_10275	Fungi	Ascomycota	Sordariomycetes				Sordariomycetes_pt_26.28
ASV_12342	Fungi	Ascomycota	Sordariomycetes				Sordariomycetes_pt_26.29
ASV_12088	Fungi	Ascomycota	Sordariomycetes				Sordariomycetes_pt_26.29
ASV_10193	Fungi	Ascomycota	Sordariomycetes				Sordariomycetes_pt_26.29
ASV_13153	Fungi	Ascomycota	Sordariomycetes				Sordariomycetes_pt_26.30
ASV_10351	Fungi	Ascomycota	Sordariomycetes				Sordariomycetes_pt_26.30
ASV_10493	Fungi	Ascomycota	Sordariomycetes				Sordariomycetes_pt_26.30
ASV_7237	Fungi	Ascomycota	Sordariomycetes				Sordariomycetes_pt_26.31
ASV_15129	Fungi	Ascomycota	Sordariomycetes				Sordariomycetes_pt_26.31
ASV_12670	Fungi	Ascomycota	Sordariomycetes				Sordariomycetes_pt_26.M.12
ASV_13809	Fungi	Ascomycota	Sordariomycetes				Sordariomycetes_pt_26.M.13
ASV_14535	Fungi	Ascomycota	Sordariomycetes				Sordariomycetes_pt_26.M.14
ASV_12626	Fungi	Ascomycota	Sordariomycetes				Sordariomycetes_pt_26.M.15
ASV_14997	Fungi	Ascomycota	Sordariomycetes				Sordariomycetes_pt_26.M.16
ASV_12505	Fungi	Ascomycota	Sordariomycetes				Sordariomycetes_pt_26.M.17
ASV_11797	Fungi	Ascomycota	Sordariomycetes				Sordariomycetes_pt_26.M.18
ASV_15662	Fungi	Ascomycota	Sordariomycetes				Sordariomycetes_pt_26.M.19
ASV_10464	Fungi	Ascomycota	Sordariomycetes				Sordariomycetes_pt_26.M.20
ASV_11714	Fungi	Ascomycota	Sordariomycetes				Sordariomycetes_pt_26.M.21
ASV_8779	Fungi	Ascomycota	Sordariomycetes				Sordariomycetes_pt_26.M.22
ASV_10205	Fungi	Ascomycota	Sordariomycetes				Sordariomycetes_pt_64.49
ASV_10705	Fungi	Ascomycota	Sordariomycetes				Sordariomycetes_pt_64.49
ASV_5247	Fungi	Ascomycota	Sordariomycetes				Sordariomycetes_pt_64.49
ASV_17819	Fungi	Ascomycota	Sordariomycetes				Sordariomycetes_pt_64.50
ASV_17500	Fungi	Ascomycota	Sordariomycetes				Sordariomycetes_pt_64.50
ASV_14981	Fungi	Ascomycota	Sordariomycetes				Sordariomycetes_pt_64.51
ASV_4087	Fungi	Ascomycota	Sordariomycetes				Sordariomycetes_pt_64.51
ASV_536	Fungi	Ascomycota	Sordariomycetes				Sordariomycetes_pt_64.51
ASV_9396	Fungi	Ascomycota	Sordariomycetes				Sordariomycetes_pt_64.M.23
ASV_11838	Fungi	Ascomycota	Sordariomycetes				Sordariomycetes_pt_64.M.24
ASV_13707	Fungi	Ascomycota	Sordariomycetes				Sordariomycetes_pt_64.M.25
ASV_18632	Fungi	Ascomycota	Sordariomycetes				Sordariomycetes_pt_64.M.26
ASV_18076	Fungi	Ascomycota	Sordariomycetes				Sordariomycetes_pt_64.M.27
ASV_2483	Fungi	Ascomycota	Sordariomycetes				Sordariomycetes_pt_64.M.28
ASV_18038	Fungi	Ascomycota	Sordariomycetes				Sordariomycetes_pt_64.M.29
ASV_17109	Fungi	Ascomycota	Sordariomycetes				Sordariomycetes_pt_64.M.30
ASV_2696	Fungi	Ascomycota	Sordariomycetes				Sordariomycetes_pt_64.M.31
ASV_13853	Fungi	Ascomycota	Sordariomycetes				Sordariomycetes_pt_8.9
ASV_16430	Fungi	Ascomycota	Sareomycetes	Sareales	Sareaceae	Sarea	Sarea_resinae
HQ215861	Fungi	Ascomycota	Saccharomycetes	Saccharomycetales	Debaryomycetaceae	Babjeviella	Babjeviella_pt_0.M.1
KJ937004	Fungi	Ascomycota	Saccharomycetes	Saccharomycetales	Debaryomycetaceae	Meyerozyma	Meyerozyma_guilliermondii
KJ937005	Fungi	Ascomycota	Saccharomycetes	Saccharomycetales	Debaryomycetaceae	Meyerozyma	Meyerozyma_guilliermondii
ASV_14882	Fungi	Ascomycota	Saccharomycetes	Saccharomycetales	Debaryomycetaceae	Meyerozyma	Meyerozyma_guilliermondii
ASV_2370	Fungi	Ascomycota	Saccharomycetes	Saccharomycetales	Dipodascaceae	Geotrichum	Geotrichum_silvicola
ASV_15403	Fungi	Ascomycota	Saccharomycetes	Saccharomycetales	Dipodascaceae	Yarrowia	Yarrowia_pt_106.M.1
ASV_14880	Fungi	Ascomycota	Saccharomycetes	Saccharomycetales	Dipodascaceae		Dipodascaceae_pt_114.M.2
ASV_15275	Fungi	Ascomycota	Saccharomycetes	Saccharomycetales	Dipodascaceae		Dipodascaceae_pt_114.M.3
ASV_12220	Fungi	Ascomycota	Saccharomycetes	Saccharomycetales	Dipodascaceae		Dipodascaceae_pt_59.M.1
ASV_3728	Fungi	Ascomycota	Saccharomycetes	Saccharomycetales	Saccharomycetaceae	Debaryomyces	Debaryomyces_vindobonensis
ASV_18213	Fungi	Ascomycota	Saccharomycetes	Saccharomycetales	Saccharomycetaceae	Debaryomyces	Debaryomyces_vindobonensis
ASV_19408	Fungi	Ascomycota	Saccharomycetes	Saccharomycetales	Saccharomycetaceae	Kazachstania	Kazachstania_pt_1.M.1
ASV_17494	Fungi	Ascomycota	Saccharomycetes	Saccharomycetales	Saccharomycetaceae	Kazachstania	Kazachstania_pt_1.M.2
ASV_18811	Fungi	Ascomycota	Saccharomycetes	Saccharomycetales	Saccharomycetaceae	Kazachstania	Kazachstania_pt_1.M.3
ASV_3933	Fungi	Ascomycota	Saccharomycetes	Saccharomycetales	Saccharomycetaceae	Kazachstania	Kazachstania_pt_1.M.4
ASV_15107	Fungi	Ascomycota	Saccharomycetes	Saccharomycetales	Saccharomycetaceae	Kluyveromyces	Kluyveromyces_dobzhanskii
ASV_18592	Fungi	Ascomycota	Saccharomycetes	Saccharomycetales	Saccharomycetaceae	Komagataella	Komagataella_pt_113.17
ASV_3965	Fungi	Ascomycota	Saccharomycetes	Saccharomycetales	Saccharomycetaceae	Komagataella	Komagataella_pt_113.17
ASV_12689	Fungi	Ascomycota	Saccharomycetes	Saccharomycetales	Saccharomycetaceae	Komagataella	Komagataella_pt_113.18
ASV_13527	Fungi	Ascomycota	Saccharomycetes	Saccharomycetales	Saccharomycetaceae	Komagataella	Komagataella_pt_113.18
ASV_5870	Fungi	Ascomycota	Saccharomycetes	Saccharomycetales	Saccharomycetaceae	Komagataella	Komagataella_pt_113.M.1
ASV_11526	Fungi	Ascomycota	Saccharomycetes	Saccharomycetales	Saccharomycetaceae	Komagataella	Komagataella_pt_113.M.2
ASV_15257	Fungi	Ascomycota	Saccharomycetes	Saccharomycetales	Saccharomycetaceae	Kurtzmaniella	Kurtzmaniella_quercitrusa
ASV_4828	Fungi	Ascomycota	Saccharomycetes	Saccharomycetales	Saccharomycetaceae	Ogataea	Ogataea_pt_0.1
ASV_5183	Fungi	Ascomycota	Saccharomycetes	Saccharomycetales	Saccharomycetaceae	Ogataea	Ogataea_pt_0.1
ASV_17905	Fungi	Ascomycota	Saccharomycetes	Saccharomycetales	Saccharomycetaceae	Ogataea	Ogataea_pt_0.1
ASV_1773	Fungi	Ascomycota	Saccharomycetes	Saccharomycetales	Saccharomycetaceae	Ogataea	Ogataea_pt_0.2
ASV_16915	Fungi	Ascomycota	Saccharomycetes	Saccharomycetales	Saccharomycetaceae	Ogataea	Ogataea_pt_0.2
ASV_16912	Fungi	Ascomycota	Saccharomycetes	Saccharomycetales	Saccharomycetaceae	Ogataea	Ogataea_pt_0.2
ASV_16711	Fungi	Ascomycota	Saccharomycetes	Saccharomycetales	Saccharomycetaceae	Ogataea	Ogataea_pt_0.2
ASV_17728	Fungi	Ascomycota	Saccharomycetes	Saccharomycetales	Saccharomycetaceae	Pichia	Pichia_membranifaciens
ASV_3218	Fungi	Ascomycota	Saccharomycetes	Saccharomycetales	Saccharomycetaceae		Saccharomycetaceae_pt_2.7
ASV_15020	Fungi	Ascomycota	Saccharomycetes	Saccharomycetales	Saccharomycetaceae		Saccharomycetaceae_pt_2.7
ASV_15006	Fungi	Ascomycota	Saccharomycetes	Saccharomycetales	Saccharomycopsidaceae	Saccharomycopsis	Saccharomycopsis_fibuligera
ASV_160	Fungi	Ascomycota	Saccharomycetes	Saccharomycetales	Trichomonascaceae	Spencermartinsiella	Spencermartinsiella_pt_106.28
ASV_16065	Fungi	Ascomycota	Saccharomycetes	Saccharomycetales	Trichomonascaceae	Spencermartinsiella	Spencermartinsiella_pt_106.28
ASV_2163	Fungi	Ascomycota	Saccharomycetes	Saccharomycetales	Trichomonascaceae	Spencermartinsiella	Spencermartinsiella_pt_106.M.1
ASV_913	Fungi	Ascomycota	Saccharomycetes	Saccharomycetales	Trichomonascaceae	Spencermartinsiella	Spencermartinsiella_pt_106.M.2
ASV_1385	Fungi	Ascomycota	Saccharomycetes	Saccharomycetales	Trichomonascaceae	Spencermartinsiella	Spencermartinsiella_pt_106.M.3
ASV_2636	Fungi	Ascomycota	Saccharomycetes	Saccharomycetales	Trichomonascaceae	Sugiyamaella	Sugiyamaella_novakii
ASV_19416	Fungi	Ascomycota	Saccharomycetes	Saccharomycetales	Trichomonascaceae	Sugiyamaella	Sugiyamaella_paludigena
ASV_17243	Fungi	Ascomycota	Saccharomycetes	Saccharomycetales	Trichomonascaceae	Sugiyamaella	Sugiyamaella_paludigena
ASV_15191	Fungi	Ascomycota	Saccharomycetes	Saccharomycetales		Candida	Candida_pt_0.M.1
ASV_11993	Fungi	Ascomycota	Saccharomycetes	Saccharomycetales		Candida	Candida_pt_1.28
ASV_13759	Fungi	Ascomycota	Saccharomycetes	Saccharomycetales		Candida	Candida_pt_1.28
ASV_10745	Fungi	Ascomycota	Saccharomycetes	Saccharomycetales		Candida	Candida_pt_1.31
ASV_12750	Fungi	Ascomycota	Saccharomycetes	Saccharomycetales		Candida	Candida_pt_1.31
ASV_16133	Fungi	Ascomycota	Saccharomycetes	Saccharomycetales		Candida	Candida_pt_106.M.2
ASV_1853	Fungi	Ascomycota	Saccharomycetes	Saccharomycetales		Candida	Candida_pt_106.M.3
ASV_2645	Fungi	Ascomycota	Saccharomycetes	Saccharomycetales		Candida	Candida_pt_2.47
ASV_3961	Fungi	Ascomycota	Saccharomycetes	Saccharomycetales		Candida	Candida_pt_2.47
ASV_12580	Fungi	Ascomycota	Saccharomycetes	Saccharomycetales		Candida	Candida_railenensis
ASV_5504	Fungi	Ascomycota	Saccharomycetes	Saccharomycetales		Candida	Candida_sake
ASV_1904	Fungi	Ascomycota	Saccharomycetes	Saccharomycetales		Candida	Candida_santamariae
ASV_14560	Fungi	Ascomycota	Saccharomycetes	Saccharomycetales		Candida	Candida_santamariae
ASV_13775	Fungi	Ascomycota	Saccharomycetes	Saccharomycetales		Candida	Candida_santamariae
ASV_13441	Fungi	Ascomycota	Saccharomycetes	Saccharomycetales		Candida	Candida_subhashii
ASV_15866	Fungi	Ascomycota	Saccharomycetes	Saccharomycetales		Candida	Candida_tropicalis
ASV_2431	Fungi	Ascomycota	Saccharomycetes	Saccharomycetales		Diutina	Diutina_pt_0.M.1
ASV_17843	Fungi	Ascomycota	Saccharomycetes	Saccharomycetales		Middelhovenomyces	Middelhovenomyces_pt_107.M.1
ASV_378	Fungi	Ascomycota	Saccharomycetes	Saccharomycetales		Middelhovenomyces	Middelhovenomyces_pt_107.M.2
ASV_2513	Fungi	Ascomycota	Saccharomycetes	Saccharomycetales		Middelhovenomyces	Middelhovenomyces_pt_107.M.3
ASV_2003	Fungi	Ascomycota	Saccharomycetes	Saccharomycetales		Middelhovenomyces	Middelhovenomyces_pt_107.M.4
ASV_6050	Fungi	Ascomycota	Saccharomycetes	Saccharomycetales		Middelhovenomyces	Middelhovenomyces_pt_107.M.5
ASV_10898	Fungi	Ascomycota	Saccharomycetes	Saccharomycetales		Middelhovenomyces	Middelhovenomyces_pt_65.26
ASV_12814	Fungi	Ascomycota	Saccharomycetes	Saccharomycetales		Middelhovenomyces	Middelhovenomyces_pt_65.26
ASV_11061	Fungi	Ascomycota	Saccharomycetes	Saccharomycetales		Starmerella	Starmerella_vitis
ASV_211	Fungi	Ascomycota	Saccharomycetes	Saccharomycetales		Teunomyces	Teunomyces_cretensis
ASV_3	Fungi	Ascomycota	Saccharomycetes	Saccharomycetales		Teunomyces	Teunomyces_pt_1.M.1
ASV_17163	Fungi	Ascomycota	Saccharomycetes	Saccharomycetales			Saccharomycetales_pt_1.26
ASV_3207	Fungi	Ascomycota	Saccharomycetes	Saccharomycetales			Saccharomycetales_pt_1.26
ASV_2946	Fungi	Ascomycota	Saccharomycetes	Saccharomycetales			Saccharomycetales_pt_1.26
ASV_19128	Fungi	Ascomycota	Saccharomycetes	Saccharomycetales			Saccharomycetales_pt_1.26
ASV_3638	Fungi	Ascomycota	Saccharomycetes	Saccharomycetales			Saccharomycetales_pt_106.36
ASV_19213	Fungi	Ascomycota	Saccharomycetes	Saccharomycetales			Saccharomycetales_pt_106.36
ASV_5883	Fungi	Ascomycota	Saccharomycetes	Saccharomycetales			Saccharomycetales_pt_106.37
ASV_5452	Fungi	Ascomycota	Saccharomycetes	Saccharomycetales			Saccharomycetales_pt_106.37
ASV_5598	Fungi	Ascomycota	Saccharomycetes	Saccharomycetales			Saccharomycetales_pt_106.37
ASV_19228	Fungi	Ascomycota	Saccharomycetes	Saccharomycetales			Saccharomycetales_pt_106.38
ASV_1483	Fungi	Ascomycota	Saccharomycetes	Saccharomycetales			Saccharomycetales_pt_106.38
ASV_18957	Fungi	Ascomycota	Saccharomycetes	Saccharomycetales			Saccharomycetales_pt_106.38
ASV_5082	Fungi	Ascomycota	Saccharomycetes	Saccharomycetales			Saccharomycetales_pt_106.38
ASV_16455	Fungi	Ascomycota	Saccharomycetes	Saccharomycetales			Saccharomycetales_pt_106.38
ASV_17021	Fungi	Ascomycota	Saccharomycetes	Saccharomycetales			Saccharomycetales_pt_106.38
ASV_5769	Fungi	Ascomycota	Saccharomycetes	Saccharomycetales			Saccharomycetales_pt_106.M.1
ASV_3769	Fungi	Ascomycota	Saccharomycetes	Saccharomycetales			Saccharomycetales_pt_106.M.2
ASV_678	Fungi	Ascomycota	Saccharomycetes	Saccharomycetales			Saccharomycetales_pt_113.M.3
ASV_5234	Fungi	Ascomycota	Saccharomycetes	Saccharomycetales			Saccharomycetales_pt_113.M.4
ASV_5759	Fungi	Ascomycota	Pezizomycetes	Pezizales	Ascobolaceae	Ascobolus	Ascobolus_pt_63.27
ASV_12362	Fungi	Ascomycota	Pezizomycetes	Pezizales	Ascobolaceae	Ascobolus	Ascobolus_pt_63.27
ASV_14161	Fungi	Ascomycota	Pezizomycetes	Pezizales	Caloscyphaceae	Caloscypha	Caloscypha_pt_63.M.1
ASV_13246	Fungi	Ascomycota	Pezizomycetes	Pezizales	Caloscyphaceae	Caloscypha	Caloscypha_pt_63.M.10
ASV_13941	Fungi	Ascomycota	Pezizomycetes	Pezizales	Caloscyphaceae	Caloscypha	Caloscypha_pt_63.M.11
ASV_13261	Fungi	Ascomycota	Pezizomycetes	Pezizales	Caloscyphaceae	Caloscypha	Caloscypha_pt_63.M.12
ASV_8158	Fungi	Ascomycota	Pezizomycetes	Pezizales	Caloscyphaceae	Caloscypha	Caloscypha_pt_63.M.2
ASV_15027	Fungi	Ascomycota	Pezizomycetes	Pezizales	Caloscyphaceae	Caloscypha	Caloscypha_pt_63.M.3
ASV_15377	Fungi	Ascomycota	Pezizomycetes	Pezizales	Caloscyphaceae	Caloscypha	Caloscypha_pt_63.M.4
ASV_15139	Fungi	Ascomycota	Pezizomycetes	Pezizales	Caloscyphaceae	Caloscypha	Caloscypha_pt_63.M.5
ASV_12800	Fungi	Ascomycota	Pezizomycetes	Pezizales	Caloscyphaceae	Caloscypha	Caloscypha_pt_63.M.6
ASV_13931	Fungi	Ascomycota	Pezizomycetes	Pezizales	Caloscyphaceae	Caloscypha	Caloscypha_pt_63.M.7
ASV_14609	Fungi	Ascomycota	Pezizomycetes	Pezizales	Caloscyphaceae	Caloscypha	Caloscypha_pt_63.M.8
ASV_11885	Fungi	Ascomycota	Pezizomycetes	Pezizales	Caloscyphaceae	Caloscypha	Caloscypha_pt_63.M.9
ASV_14831	Fungi	Ascomycota	Pezizomycetes	Pezizales	Chorioactidaceae	Desmazierella	Desmazierella_acicola
ASV_10237	Fungi	Ascomycota	Pezizomycetes	Pezizales	Chorioactidaceae	Desmazierella	Desmazierella_acicola
ASV_16135	Fungi	Ascomycota	Pezizomycetes	Pezizales	Discinaceae	Gyromitra	Gyromitra_pt_63.M.1
ASV_19238	Fungi	Ascomycota	Pezizomycetes	Pezizales	Discinaceae	Hydnotrya	Hydnotrya_pt_63.23
ASV_3894	Fungi	Ascomycota	Pezizomycetes	Pezizales	Discinaceae	Hydnotrya	Hydnotrya_pt_63.23
ASV_418	Fungi	Ascomycota	Pezizomycetes	Pezizales	Discinaceae	Hydnotrya	Hydnotrya_pt_63.M.1
ASV_8434	Fungi	Ascomycota	Pezizomycetes	Pezizales	Helvellaceae	Helvella	Helvella_pt_36.M.1
ASV_14098	Fungi	Ascomycota	Pezizomycetes	Pezizales	Helvellaceae	Helvella	Helvella_pt_36.M.2
ASV_15595	Fungi	Ascomycota	Pezizomycetes	Pezizales	Helvellaceae	Helvella	Helvella_pt_39.1
ASV_10749	Fungi	Ascomycota	Pezizomycetes	Pezizales	Helvellaceae	Helvella	Helvella_pt_39.1
ASV_15162	Fungi	Ascomycota	Pezizomycetes	Pezizales	Helvellaceae	Helvella	Helvella_pt_39.M.3
ASV_13544	Fungi	Ascomycota	Pezizomycetes	Pezizales	Helvellaceae	Helvella	Helvella_pt_63.M.4
ASV_15805	Fungi	Ascomycota	Pezizomycetes	Pezizales	Otideaceae	Otidea	Otidea_alutacea
ASV_15606	Fungi	Ascomycota	Pezizomycetes	Pezizales	Otideaceae	Otidea	Otidea_bufonia
ASV_4952	Fungi	Ascomycota	Pezizomycetes	Pezizales	Otideaceae	Otidea	Otidea_pt_3.M.1
ASV_7872	Fungi	Ascomycota	Pezizomycetes	Pezizales	Pezizaceae	Boudiera	Boudiera_pt_106.3
ASV_8575	Fungi	Ascomycota	Pezizomycetes	Pezizales	Pezizaceae	Boudiera	Boudiera_pt_106.3
ASV_7644	Fungi	Ascomycota	Pezizomycetes	Pezizales	Pezizaceae	Boudiera	Boudiera_pt_106.M.1
ASV_12347	Fungi	Ascomycota	Pezizomycetes	Pezizales	Pezizaceae	Hydnobolites	Hydnobolites_pt_106.M.1
ASV_14324	Fungi	Ascomycota	Pezizomycetes	Pezizales	Pezizaceae	Pachyphlodes	Pachyphlodes_pt_106.M.1
ASV_10414	Fungi	Ascomycota	Pezizomycetes	Pezizales	Pezizaceae	Peziza	Peziza_badia
ASV_13901	Fungi	Ascomycota	Pezizomycetes	Pezizales	Pezizaceae	Peziza	Peziza_badia
ASV_13368	Fungi	Ascomycota	Pezizomycetes	Pezizales	Pezizaceae	Peziza	Peziza_pt_106.12
ASV_15887	Fungi	Ascomycota	Pezizomycetes	Pezizales	Pezizaceae	Peziza	Peziza_pt_106.12
ASV_15918	Fungi	Ascomycota	Pezizomycetes	Pezizales	Pezizaceae	Peziza	Peziza_pt_106.13
ASV_11069	Fungi	Ascomycota	Pezizomycetes	Pezizales	Pezizaceae	Peziza	Peziza_pt_106.13
ASV_14288	Fungi	Ascomycota	Pezizomycetes	Pezizales	Pezizaceae	Peziza	Peziza_pt_106.8
ASV_13470	Fungi	Ascomycota	Pezizomycetes	Pezizales	Pezizaceae	Peziza	Peziza_pt_106.8
ASV_8857	Fungi	Ascomycota	Pezizomycetes	Pezizales	Pezizaceae	Peziza	Peziza_pt_106.M.1
ASV_6572	Fungi	Ascomycota	Pezizomycetes	Pezizales	Pezizaceae	Peziza	Peziza_pt_106.M.2
ASV_8491	Fungi	Ascomycota	Pezizomycetes	Pezizales	Pezizaceae	Peziza	Peziza_pt_106.M.3
ASV_3921	Fungi	Ascomycota	Pezizomycetes	Pezizales	Pezizaceae	Peziza	Peziza_pt_106.M.4
ASV_13509	Fungi	Ascomycota	Pezizomycetes	Pezizales	Pezizaceae	Peziza	Peziza_pt_106.M.5
ASV_11504	Fungi	Ascomycota	Pezizomycetes	Pezizales	Pezizaceae	Peziza	Peziza_pt_106.M.6
ASV_14290	Fungi	Ascomycota	Pezizomycetes	Pezizales	Pezizaceae	Peziza	Peziza_pt_106.M.7
[truncated: 13,761 more rows]

## Sheet: Table S6
Supplementary Table 6. Shiro core microbial phylotypes
[truncated: 52 more rows]

[truncated: 5 more sheets: Table S7, Table S8, Table S9, Table S10, Table S11]
